# Supplementary material for: The Genome Analysis of the Human Lung-Associated Streptomyces sp. TR1341 Revealed the Presence of Beneficial Genes for Opportunistic Colonization of Human Tissues
Source: Microorganisms. 2021 Jul 21;9(8):1547. doi: 10.3390/microorganisms9081547 (PMC8401907; doi:10.3390/microorganisms9081547)
Supplement: Supplementary file 1 [file microorganisms-09-01547-s001.zip › TableS1.xlsx]

## Sheet: TableS1
Table S1. List of genomes used in this study.
Genome Name	Strain	Chromosomes	Plasmids	Contigs	Genome Length	GC Content	CDS (Prokka)	GenBank Accession	BioProject	BioSample	Isolation source
Streptomyces abyssalis	SCSIO 10390			42	6610598	70.9177	5664	LJGT01000000	PRJNA242488	SAMN04026262	Gorgonacea (soft coral, tropics and sub-tropics); China: Sanya
Streptomyces albidoflavus	FXJ6.189			42	7356764	73.3177	6449	PKLY01000000	PRJNA427237	SAMN08225710	sponge; China: Wanning, Hainan Province
Streptomyces albidoflavus	CR10			38	7156688	73.4095	6124	PKNY01000000	PRJNA427449	SAMN08238383	insect; Costa Rica: Guanacaste Conservation Area
Streptomyces albidoflavus	Ma1			36	7268166	73.3067	6300	PKOA01000000	PRJNA427449	SAMN08238385	insect; Costa Rica: Guanacaste Conservation Area
Streptomyces albidoflavus	D62			87	7144751	73.3721	6192	PKLS01000000	PRJNA427237	SAMN08225704	Medicinal herb (leaf of CJ); China: Xishuangbanna, Yunnan Province
Streptomyces albidoflavus	UYFA156	1	1		7131381	73.4271	6162	CP040466,CP040467	PRJNA543336	SAMN11663544	seed of Festuca arundinacea (grass); Uruguay:Montevideo
Streptomyces albidoflavus	NBRC 100770			41	7157307	73.4228	6109	PKLL01000000	PRJNA427237	SAMN08225691	soil
Streptomyces albidoflavus	NBRC 13083			56	7042329	73.4733	6101	PKLP01000000	PRJNA427237	SAMN08225701	Potato scab; United Kingdom
Streptomyces albidoflavus	FXJ8.031			39	6960543	73.5371	5949	PKLX01000000	PRJNA427237	SAMN08225709	deep-sea water; Indian Ocean: Southwest
Streptomyces albireticuli	MDJK11	1			8144417	72.82	6901	CP021744	PRJNA383953	SAMN06820531	peony rhizosphere; China:Shandong Province
Streptomyces albus	DSM 41398	1			8384669	72.64	6736	CP010519.1	PRJNA271625	SAMN03283748	soil; Japan
Streptomyces albus	DSM 40763			120	8106237	72.6179	6807	RCIY01000000	PRJNA495121	SAMN10219744	mouldy hay
Streptomyces alfalfae	XY25			57	8273342	72.223	7178	QEXM01000000	PRJNA450936	SAMN08955411	rhizosphere soil in an alfalfa field; China: Shanxi province, Jingyang
Streptomyces avermitilis	MA-4680	1	1		9119895	70.7	7895	BA000030,AP005645	PRJNA189	SAMD00061088	soil; Shizuoka Prefecture Japan
Streptomyces avicenniae	NRRL B-24776			66	6480326	73.5	5935	JOEK00000000	PRJNA238534	SAMN02645236	rhizosphere, Avicennia mariana; China: Fujian Province
Streptomyces badius	SP6C4			2	7624848	71.5576	6786	LWMQ01000000	PRJNA316658	SAMN04589131	strawberry pollen; South Korea: Jinju-si
Streptomyces brasiliensis	NRRL B-1626			67	7781346	72.7	6731	JNXB00000000	PRJNA238534	SAMN02645206	from human disease
Streptomyces brunneus	CR22	1			10393987	70.8478	9348	CP034463	PRJNA508841	SAMN10531574	Xanthium sibiricum (plant, maybe toxic); China:hunan province,Xiangtan
Streptomyces caeruleatus	NRRL B-24802			64	10290495	70.63	9009	LMWY01000000	PRJNA299234	SAMN04193355	tomato rhizosphere; China: Guangzhou
Streptomyces cavourensis	1AS2a	1			7600475	72.1309	6426	CP024957	PRJNA419149	SAMN08043808	Rhizosphere of the Triticum aestivum; Brazil
Streptomyces coelicolor	A3-2	1	2		9054847	72	8128	AL645882,AL589148,AL645771	PRJNA242	SAMEA1705940	-
Streptomyces costaricanus	DSM 41827			2	8564214	71.7	7663	JACJIJ000000000.1	PRJNA616590	SAMN14503049	nematode suppressive soil; Costa Rica
Streptomyces daghestanicus	NRRL B-2710			1320	14900431	70.9	13777	MUBO01	PRJNA293375	SAMN06277358	soil; Russia: Daghestan
Streptomyces diastaticus subsp. ardesiacus	NBRC 15402			32	7851547	72.6546	6869	BEWC01000000	PRJDB6184	SAMD00090289	-
Streptomyces europaeiscabiei	NCPPB 4064			33	8624932	71.62	7477	JPPV01000000	PRJNA255689	SAMN02927995	Potato, Solanum tuberosum; Netherlands
Streptomyces flavogriseus	ATCC 33331	1	2		7656104	71	6733	CP002475,CP002476,CP002477	PRJNA33771	SAMN00191232	soil
Streptomyces formicae	KY5	1			9611874	71.38	8149	CP022685	PRJNA396953	SAMN07444202	Tetraponera penzigi (ants that live on Acacia drepanolobium); Kenya
Streptomyces fungicidicus	TXX3120	1	1		7667496	72.2155	6719	CP023407,CP023408	PRJNA406883	SAMN07633318	Pig, Sus scrofa; China:Tianjing
Streptomyces globisporus	TFH56	1	2		7666521	71.54	6837	CP029361,CP029362,CP029363	PRJNA470782	SAMN09104458	flower of Tomato, Solanum lycopersicum; South Korea:Jinju
Streptomyces griseofuscus	NG1-7		1		8577566	71.64	7509	MTKC00000000	PRJNA362244	SAMN06236792	Rotten tree; South Korea: Gyeonggi province, Goyang-si
Streptomyces griseofuscus	64			79	8339579	71.7583	7323	PDER01000000	PRJNA413037	SAMN07735162	inner seed of Paullinia cupana (Mart) Ducke (guarana); Brazil: Manaus
Streptomyces griseofuscus	NRRL B-5429			244	8945636	71.7	8014	JOFU01	PRJNA238534	SAMN02645272	soil, Japan
Streptomyces griseorubiginosus	3E-1	1			9512378	70.9428	8365	CP032427	PRJNA483085	SAMN09725998	root of Artemisia vulgaris (invasive weed, common mugwort); South Korea: Chungnam National University, 99, Daehak-ro, Yuseong-gu, Daejeon
Streptomyces griseorubiginosus	BTU6	1			9226027	71.1521	8097	CP041168	PRJNA549819	SAMN12098112	rhizosphere, sugarcane; China: Nanning
Streptomyces griseus	XylebKG-1			127	8566464	72.2	7318	ADFC00000000	PRJNA38279	SAMN00713595	Ambrosia beetle or fruit-tree borer, Xyleborinus saxeseni
Streptomyces griseus subsp. griseus	NRRL B-2621			174	7428938	73.9	6545	JOEN01	PRJNA238534	SAMN02645239	-
Streptomyces ipomoeae	B12321			178	10892772	70.3159	9359	SPBA01000000	PRJNA526936	SAMN11109288	Sweet potato storage root (Ipomea batatas); USA: Louisiana
Streptomyces koyangensis	VK-A60T	1			7220839	73.0269	6245	CP031742	PRJNA486241	SAMN09842183	soil; South Korea: Koyang
Streptomyces malaysiense	MUSC 136			235	7963326	72.2	7013	LBDA02	PRJNA278503	SAMN03445833	mangrove; Malaysia
Streptomyces misionensis	DSM 40306			5	8473721	72.38	7528	FNTD00000000	PRJEB16412	SAMN04490357	soil
Streptomyces murinus	NRRL B-2286			1088	7954566	71.7	7044	MUNF01	PRJNA293375	SAMN06282499	soil
Streptomyces nanshensis	10374			67	6491485	72.42	5379	JHEJ00000000	PRJNA242488	SAMN02697031	South China Sea
Streptomyces nodosus	ATCC14899			1	7714110	70.8	6807	CP009313	PRJNA259817	SAMN03020625	Orinoco river basin; Venezuela
Streptomyces parvulus	2297			118	8348559	72.2835	7527	QQBH01000000	PRJNA482492	SAMN09708212	mangrove; China: Macau
Streptomyces phytohabitans	Z26			3	6501581	73.3825	5539	RCHV01000000	PRJNA493714	SAMN10141549	rhizospheric soil of potato; Morocco: El Attaouia region-El Kelaa des Sraghna
Streptomyces sampsonii	KJ40	1			7070328	73.39	6057	CP016824	PRJNA336086	SAMN04338613	rhizosphere soil of healthy poplars; China:Ya'an
Streptomyces scabrisporus	NF3			8	10958352	71.61	9631	MWQN00000000	PRJNA377273	SAMN06459519	leaves of Amphipterygium adstringens; Mexico: Chiapas
Streptomyces sedi	JCM 16909			51	6603797	72.9274	5527	VDGT01000000	PRJNA546084	SAMN11951979	root of Sedium sp.; China: Yunnan
Streptomyces seoulensis	KCTC 9819	1	1		6426245	71.8585	5777	CP032229,CP032230	PRJNA486883	SAMN09867566	soil; South Korea: Kwanak Mountain, Seoul
Streptomyces silaceus	ACCC40021	1		1	8625867	72.09	7423	CP015588	PRJNA320684	SAMN04955000	root of alfalfa; China: Shanxi
Streptomyces somaliensis	DSM 40738			243	5176903	74.1	4613	AJJM00000000	PRJNA81125	SAMN02471954	mycetoma on foot of a 20-year old male, Homo sapiens; Somalia
Streptomyces sp.	11-1-2	1	1		11655206	70.85	9740	CP022545,CP022546	PRJNA393858	SAMN07342914	Scab lesion on potato tuber; Canada: Newfoundland
Streptomyces sp.	6-11-2			3	8725642	71.3045	7696	BJOR01000000	PRJDB8403	SAMD00173585	rhizosphere of cherry blossom tree; Japan:Yamagata, Tsuruoka
Streptomyces sp.	150FB			8	9803944	67.66	8654	JTHL00000000	PRJNA268284	SAMN03217757	surface Xerocomus chrysenteron; Germany: Harzgerode
Streptomyces sp.	1H-SSA4			1	10989391	70.03	9798	CP022161	PRJNA391271	SAMN07260326	head of ant; China:Northeast Agriculture University (Harbin, Heilongjiang, China)
Streptomyces sp.	3MP-10			36	7191812	73.4144	6086	VDLY01000000	PRJNA546067	SAMN11950985	root of Mimosa pudica; Thailand: Kanchanaburi
Streptomyces sp.	A0592			106	8502705	72.3132	7815	SSBM01000000	PRJNA530227	SAMN11308938	fecal material, Eptesicus fuscus; USA: New Mexico
Streptomyces sp.	A0642			89	8192665	71.36	7133	SSBL01000000	PRJNA530227	SAMN11308939	fecal material, Lasionycteris noctivagans; USA: Arizona
Streptomyces sp.	A1499			67	8717755	72.1391	7494	SSHP01000000	PRJNA530227	SAMN11308943	fecal material, Corynorhinus townsendii; USA:Arizona
Streptomyces sp.	A1547			110	9192884	71.5662	8302	SSBH01000000	PRJNA530227	SAMN11308944	fecal material, Myotis volans; USA: New Mexico
Streptomyces sp.	A244			44	8648123	71.4526	7713	PZKK01000000	PRJNA445741	SAMN08794443	Podocarpus macrophyllus; China: Sichuan, Shuangliu County
Streptomyces sp.	AC1-42T			5	7273138	71.5158	6547	QKWX01000000	PRJNA475152	SAMN09377738	guano, bat; Philippines: Cabalyorisa Cave, Mabini, Pangasinan
Streptomyces sp.	AC1-42W			4	7648131	71.5552	6791	QKWY01000000	PRJNA475153	SAMN09378330	guano, bat; Philippines: Cabalyorisa Cave, Mabini, Pangasinan
Streptomyces sp.	AcE210			4	10567477	70.3865	9531	QURC01000000	PRJNA484515	SAMN09765673	root nodules of Alnus glutinosa; Germany: Tuebingen
Streptomyces sp.	Act143			24	9621493	71.2998	8646	QFRX01000000	PRJNA471119	SAMN09202778	root of kaipad rice; India: Kerala, Kannur
Streptomyces sp.	ADI95-16	1	4		9086421	72.0361	8080	CP033581,CP033582,CP033583,CP033584,CP033585	PRJNA503722	SAMN10372319	whole body, Antho dichotoma (deep water sponge, NW Europe); Norway: Tautra underwater ridge at Trondheim Fjord
Streptomyces sp.	ADI96-02			2	6989279	72.1472	5971	RPGW01000000	PRJNA503724	SAMN10372321	whole body, Antho dichotoma (deep water sponge, NW Europe); Norway: Tautra underwater ridge at Trondheim Fjord
Streptomyces sp.	Akac8			76	7299510	72.2922	6603	SSHQ01000000	PRJNA530227	SAMN11308945	fecal material, Ursidae sp.; USA: Anchorage, Alaska
Streptomyces sp.	AZ1-7			84	7608576	73.1747	6397	RBDX01000000	PRJNA493692	SAMN10141318	roots of Azadirachta indica; Thailand
Streptomyces sp.	B29			42	7443329	73.2864	6448	RHJC01000000	PRJNA498196	SAMN10285714	biofilm; Hong Kong
Streptomyces sp.	Bv016			16	6747476	71.7306	6130	SRRT01000000	PRJNA531069	SAMN11349270	bark of Buahinia variegata; Thailand
Streptomyces sp.	C8S0	1			6898902	73.5145	6283	CP045031	PRJNA576028	SAMN12916208	Cuatro Cienegas Basin; Mexico:Coahuila
Streptomyces sp.	CBMAI 2042			3	8211326	71.4294	7219	RCOL01000000	PRJNA487706	SAMN09908177	Citrus reticulata; Brazil
Streptomyces sp.	CFMR 7	1	1		8307279	72.03	7008	CP011522,CP011523	PRJNA282459	SAMN03463183	rubber tree; Malaysia:Penang
Streptomyces sp.	CLI2905	1	1		7232701	73.3	6179	CP021118,CP021119	PRJNA384988	SAMN06855397	Hymenochaete rubiginosa; USA: Wisconsin
Streptomyces sp.	CNZ287			54	7913784	73.1971	6837	VISV01000000	PRJNA538206	SAMN11532220	Pacific Ocean
Streptomyces sp.	DS1-2			82	7569598	73.2037	6354	RBDY01000000	PRJNA493692	SAMN10141317	aerial roots of Dendrobium scabrilingue; Thailand
Streptomyces sp.	EAG2			182	7174282	73.23	6172	PITL01000000	PRJNA419989	SAMN08102828	gut, Eisenia fetida; India: Sub Hialayan Terai region
Streptomyces sp.	endophyte_N2	1			8428700	71.8257	7253	CP028719	PRJNA448806	SAMN08866610	Arabidopsis thaliana; United Kingdom: Norwich laboratory
Streptomyces sp.	ERV7			116	7105287	71.38	6359	LYOY00000000	PRJNA322581	SAMN05163630	the Rift Valley, Soda lakes (alkaline), Ethiopia
Streptomyces sp.	FBKL.4005			7	9441858	72.72	8234	NPKF00000000	PRJNA391855	SAMN07276277	Moutai flavour Daqu; China: Moutai town in Guizhou near the Chishui river
Streptomyces sp.	GBA 94-10	1	1		7224475	72.96	6153	ASHF01000000	PRJNA171847	SAMN02469388	Phakellia ventilabrum (sponge, NE Atlantic); Norway: Trondheim fjord
Streptomyces sp.	GY16	1	1		10175440	70.859	8974	CP045096,CP045095	PRJNA576310	SAMN12989728	leaves of Broussonetia papyrifera; China:Changsha city, Hunan
Streptomyces sp.	HNM0039	1			7289495	72.4636	6177	CP029188	PRJNA454035	SAMN08996718	marine sponge; China:Wenchang
Streptomyces sp.	IB2014 011-1			31	8195763	71.5	7322	LZQS00000000	PRJNA320350	SAMN04932664	Trichoptera sp. Larvae (Caddisfly) from lake waterRussia: Lake Baikal
Streptomyces sp.	IB2014-016-6			188	8466312	70.6796	7402	SGBF01000000	PRJNA521346	SAMN10884186	Brandtia sp.; Russia: Listvyanka village, South Baikal
Streptomyces sp.	IB201691-2A2			109	11379348	70.01	9994	SPQF01000000	PRJNA529125	SAMN11257962	Benedictia baicalensis (freashwater snail); Russia: Lake Baikal, Bolshiye Koty village
Streptomyces sp.	ISID311			90	8187711	71.0438	6934	VOQD01000000	PRJNA558800	SAMN12498992	Cyphomyrmex sp. (ant); Brazil:Sao Paulo
Streptomyces sp.	jys28			28	8492419	70.6073	7448	SUMB01000000	PRJNA533498	SAMN11458283	rhizosphere, Pinus yunnanensis; China:Kunming
Streptomyces sp.	KE1			122	6830045	73.43	5933	LAYX01000000	PRJNA280032	SAMN03454257	healthy skin surface, Homo sapiens; India: New Delhi
Streptomyces sp.	KPB2	1			8082236	72.2147	7126	CP034353	PRJNA487680	SAMN09908040	pollen of kiwifruit; South Korea
Streptomyces sp.	L-9-10			172	8852466	70.6641	7522	PHRF01000000	PRJNA418006	SAMN08013413	Platismatia glauca; Canada: British Columbia
Streptomyces sp.	LamerLS-31b			242	8516683	71.58	7557	FMDH00000000	PRJEB14576	SAMN04883142	-
Streptomyces sp.	LHW50302			70	7687565	71.9624	6697	QOIM01000000	PRJNA478284	SAMN09508719	marine sponge; China: Xisha
Streptomyces sp.	LRa12			219	8304237	72.2501	7444	SSBN01000000	PRJNA530227	SAMN11308946	fecal material, Lumbricus terrestris; USA: Durham, New Hampshire
Streptomyces sp.	M1013			43	8448284	72.06	7544	MQUH00000000	PRJNA355554	SAMN06077062	rhizosphere, Medicago arborea; Turkey: Izmir
Streptomyces sp.	M41			5	9023708	71.38	7985	MWFK00000000	PRJNA371748	SAMN06311458	termite; South Africa
Streptomyces sp.	M56			1	11742376	70.99	9400	CP025018	PRJNA392941	SAMN07312782	fungus-growing termite nest, Macrotermes natalensis; South Africa
Streptomyces sp.	MNU77			5	8927210	70.83	7665	JXUQ01000000	PRJNA267646	SAMN03200165	Indus river; India: Leh
Streptomyces sp.	NRRL F-5008			83	8247180	72	7298	JOHW00000000	PRJNA238534	SAMN02645491	Norris Farms feed lot waste; USA: Dickson Mounds, Illinois
Streptomyces sp.	NWU49			97	8905076	72.2803	8022	QFXB01000000	PRJNA471051	SAMN09207752	rhizosphere of maize; South Africa: North West Province
Streptomyces sp.	P3	1			9851971	71.3658	8535	CP028369	PRJNA437360	SAMN08660902	Scab diseased tuber; South Korea: pyeongchang
Streptomyces sp.	PBH53	1			9153597	72.73	7976	CP011799	PRJNA268366	SAMN03218484	Floor of Campus transit station; Canada:Ottawa
Streptomyces sp.	PTY087I2			83	8164109	71.5	7037	LZRD00000000	PRJNA315873	SAMN04571751	Styela canopus (Rough Sea Squirt, is widely distributed in temperate and tropical coastal waters); Panama: Bastimentos National Park, Bocas del Toro
Streptomyces sp.	RFCAC02			2	6125388	73.4417	5578	SAUH01000000	PRJNA510607	SAMN10639954	fish stomach content, Scomber japonicus peruanus; Peru: Central Fish market Villa Maria
Streptomyces sp.	RLB1-8	1			11765340	70.2334	10590	CP041650	PRJNA553182	SAMN12234503	microscale soil grain, rhizosphere; France: Montiers
Streptomyces sp.	Root1295			24	9196637	71.42	8052	LMEL01000000	PRJNA297942	SAMN04155717	root of Arabidopsis thaliana; Germany:Cologne
Streptomyces sp.	Root431			13	6497041	72.15	5786	LMEI01000000	PRJNA297942	SAMN04155804	root of Arabidopsis thaliana; Germany:Cologne
Streptomyces sp.	S1A1-3	1			12042091	70.2086	10880	CP041611	PRJNA553182	SAMN12234766	microscale soil grain, rhizosphere; France: Montiers
Streptomyces sp.	S6	1			7875470	72.0065	7962	SDIJ01000000	PRJNA514949	SAMN10739602	Decayed Oil Palm Empty Fruit Bunch (OPEFB); Malaysia
Streptomyces sp.	SCA2-2			48	7050647	73.4226	6063	PKMX01000000	PRJNA427237	SAMN08225741	earthworm; China: Nanchang, Jiangxi Province
Streptomyces sp.	SDr-06			77	8583590	71.436	7774	QOLA01000000	PRJNA480027	SAMN09623796	rhizosphere, Camellia sinensis; India:Darjeeling
Streptomyces sp.	SGAir0924	1	3		8079654	72.5862	6946	CP027297,CP027296,CP027298,CP027299	PRJNA388547	SAMN08222724	air; Singapore
Streptomyces sp.	SS07			3	7603850	71.66	6789	KZ268499,NKHN00000000	PRJNA391780	SAMN07275199	gut of Monochamus alternatus (beetle); China: Guan Tou, Lianjiang County and Fujian Province
Streptomyces sp.	XY006			74	8251847	72.33	7253	NOKT01000000	PRJNA394622	SAMN07357003	young leaves of Camellia sinensis cv. Tieguanyin; China:Fuzhou
Streptomyces sp.	YIM130001			59	8039857	70.7548	7009	QODG01000000	PRJNA479512	SAMN09558212	lichen; China: rainy forest in Xishuangbanna
Streptomyces spongiicola	HNM0071	1			7180417	72.4491	5954	CP029254	PRJNA453635	SAMN08984914	marine sponge; China: Sanya
Streptomyces uncialis	DCA2648			16	8883497	72.07	7456	LFBV00000000	PRJNA286672	SAMN03769207	lichen surface; Canada: Pitt River, British Columbia
Streptomyces violaceusniger	SPC6			15	6457341	73.4	5588	ASHX00000000	PRJNA193392	SAMN02116697	sand of psammophytic reed (grassland) rhizosphere at altitude 1380m; China: Linze Desert
Streptomyces xiamenensis	MCCC 1A01550	1			5961401	72.02	5361	CP009922	PRJNA73797	SAMN03332981	mangrove sediment; China: Xiamen
Streptomyces xylophagus	NRRL B-12029			211	11386825	69.8	10216	JNWO00000000	PRJNA238534	SAMN02645193	barn-yard manure
Actinomadura madurae	DSM 43067			55	10255144	72.0999	9347	FOVH01000000	PRJEB17130	SAMN04489713	mycetoma pedis tissue
Actinomadura madurae	NCTC11373			16	10191271	72.0384	9244	UAPP01000000	PRJEB6403	SAMEA104338386	-
Gordonia araii	NBRC 100433			98	3906554	68.03	3706	BAEE00000000	PRJNA71333	SAMD00041783	clinical specimen
Gordonia bronchialis	DSM 43247	1	1		5290012	67	4994	CP001802,CP001803	PRJNA29549	SAMN00002600	lung infection
Gordonia sputi	NBRC 100414			157	4938436	65.34	4487	BAFC00000000	PRJDA73363	SAMD00041776	-
Mycobacterium simiae	MsiGto			50	6686819	66.08	6279	MZZM00000000	PRJNA378996	SAMN06564598	90 year old female with tuberculosis; Mexico: Leon, Guanajuato
Mycobacterium smegmatis	MKD8	1			7092137	67.27	6772	AOCJ01000000	PRJNA171330	SAMN02472105	Japan
Mycobacterium smegmatis	MC2-155	1			6988269	67.4	6654	CP009494	PRJNA261003	SAMN03068201	India:Bangalore
Mycobacterium tuberculosis	H37Rv	1			4411532	65.6	4070	NC_000962.3	PRJNA57777	SAMEA3138326	-
Nocardia asteroides	ATCC19247			18	6691984	70.013	6127	VBUS01000000	PRJNA542835	SAMN11640252	Human, Homo sapiens; France
Nocardia asteroides	NCTC11293	1			6983363	69.8758	6376	LR134352	PRJEB6403	SAMEA44528668	-
Rhodococcus equi	103S	1			5043170	68.82	4645	FN563149	PRJNA41335	SAMEA2272695	Equus caballus; Canada
Rhodococcus fascians	D188	1	2		5502110	64.56	5159	CP015235,CP015236,CP015237	PRJNA313428	SAMN04521220	Chrysanthemum morifolium; United Kingdom
Rhodococcus fascians	A44a			9	5947044	64.47	5593	JMEX00000000	PRJNA233522	SAMN02569993	Veronica spicat; USA: Oregon
Tsukamurella paurometabola	DSM 20162	1	1		4479724	68.4	4331	CP001966,CP001967	PRJNA29399	SAMN00002597	ovaries of bedbug
Tsukamurella pulmonis	DSM 44142			2	4783064	70.88	4601	FNLF00000000	PRJEB16167	SAMN04489765	sputum of 92 year old woman with lung tuberculosis
Tsukamurella pulmonis	NCTC13230			2	4773464	70.8572	4601	UHII01000000	PRJEB6403	SAMEA48408418	Homo sapiens
Tsukamurella tyrosinosolvens	DSM 44234			4	5281118	71.05	5298	FNSA00000000	PRJEB16392	SAMN04489793	blood culture of a patient with cardiac pacemaker implants
Tsukamurella tyrosinosolvens	NCTC13231	1	27		4861214	71.0742	4894	LR134443,LR134444,LR134445,LR134446,LR134447,LR134448,LR134449,LR134450,LR134451,LR134452,LR134453,LR134454	PRJEB6403	SAMEA48409168	sputum, Human (92 yr old Woman); Germany
Tsukamurella tyrosinosolvens	MH1	1			4922396	71.1	4760	CP019066.1	PRJNA298288	SAMN04157994	oil-polluted soil, plain; Romania: Pitesti
