# Supplementary material for: The Genome Analysis of the Human Lung-Associated Streptomyces sp. TR1341 Revealed the Presence of Beneficial Genes for Opportunistic Colonization of Human Tissues
Source: Microorganisms. 2021 Jul 21;9(8):1547. doi: 10.3390/microorganisms9081547 (PMC8401907; doi:10.3390/microorganisms9081547)
Supplement: Supplementary file 1 [file microorganisms-09-01547-s001.zip › TableS10.xlsx]

## Sheet: TableS8
Table S10. Iron acquisition related genes annotated in RAST.
Functional annotation	Streptomyces sp. TR1341	Streptomyces sp. endophyte_N2	Streptomyces somaliensis DSM 40738	Streptomyces brasiliensis NRRL B-1626	Streptomyces sp. KE1
Nonribosomal peptide synthetase in FadD10 cluster	1	1	1	1	1
Pyridoxal-dependent decarboxylase	1	1	1	1	1
Polyketide synthase modules and related proteins 1	1	1	1	1	1
Siderophore biosynthesis non-ribosomal peptide synthetase modules 1	1	1	1	1	1
hypothetical protein 1	1	1	1	1	1
CoA ligase 1	1	1	1	1	1
Ferrous iron transport permease EfeU 1	1	1	0	0	0
Ferrous iron transport peroxidase EfeB 1	1	1	1	1	1
Ferrous iron transport periplasmic protein EfeO, contains peptidase-M75 domain and (frequently) cupredoxin-like domain	1	1	0	0	0
Heme ABC transporter, ATPase component HmuV	1	1	1	1	1
Heme ABC transporter, permease protein HmuU	1	1	1	1	1
Heme ABC transporter, cell surface heme and hemoprotein receptor HmuT	1	1	1	1	1
Polyketide synthase modules and related proteins 2	1	1	1	1	1
Polyketide synthase modules and related proteins 3	1	1	1	1	1
iron-chelator utilization protein	1	1	1	1	1
ABC-type Fe3+-siderophore transport system, ATPase component 1	1	1	1	1	1
ABC-type Fe3+-siderophore transport system, permease 2 component 1	1	1	1	1	1
ABC-type Fe3+-siderophore transport system, permease component 1	1	1	1	1	1
Polyketide synthase modules and related proteins 2	1	1	1	1	1
Polyketide synthase modules and related proteins 3	1	1	1	1	1
Siderophore biosynthesis non-ribosomal peptide synthetase modules 2	1	1	1	1	1
CoA ligase 2	1	1	1	1	1
hypothetical protein 2	1	1	0	1	0
2,3-dihydro-2,3-dihydroxybenzoate dehydrogenase (EC 1.3.1.28) of siderophore biosynthesis	1	1	1	1	1
2,3-dihydroxybenzoate-AMP ligase (EC 2.7.7.58) of siderophore biosynthesis	1	1	1	1	1
Isochorismatase (EC 3.3.2.1) of siderophore biosynthesis 1	1	1	0	1	1
Siderophore biosynthesis protein, monooxygenase	1	1	1	1	1
Isochorismate synthase (EC 5.4.4.2) @ Isochorismate synthase (EC 5.4.4.2) of siderophore biosynthesis	1	1	1	1	1
Isochorismatase (EC 3.3.2.1) of siderophore biosynthesis 2	1	1	1	1	0
ABC-type Fe3+-siderophore transport system, permease component 2	1	1	1	1	1
ABC-type Fe3+-siderophore transport system, permease 2 component 2	1	1	1	1	1
ABC-type Fe3+-siderophore transport system, ATPase component 2	1	1	1	1	1
Polyketide synthase modules and related proteins 4	1	1	1	1	1
hypothetical protein 3	1	1	1	1	1
Polyketide synthase modules and related proteins 5	1	1	1	1	1
Siderophore biosynthesis non-ribosomal peptide synthetase modules 3	1	1	1	1	1
Polyketide synthase modules and related proteins 6	1	1	1	1	1
Polyketide synthase modules and related proteins 7	1	1	1	1	1
Polyketide synthase modules and related proteins 8	1	1	1	1	1
Polyketide synthase modules and related proteins 9	1	1	1	1	1
Siderophore biosynthesis non-ribosomal peptide synthetase modules 4	1	1	1	1	1
Siderophore biosynthesis non-ribosomal peptide synthetase modules 5	1	1	1	1	1
Hemoglobin-dependent two component system, sensory histidine kinase HrrS	1	1	1	1	1
Siderophore synthetase small component, acetyltransferase	1	1	1	1	1
Siderophore synthetase superfamily, group A @ Siderophore synthetase large component, acetyltransferase	1	1	1	1	1
Siderophore biosynthesis diaminobutyrate--2-oxoglutarate aminotransferase (EC 2.6.1.76)	1	1	1	1	1
Polyketide synthase modules and related proteins 10	1	1	1	1	1
Iron-dependent repressor IdeR/DtxR	1	1	1	1	1
Predicted dye-decolorizing peroxidase (DyP), encapsulated subgroup	1	1	1	1	1
Ferrous iron transport permease EfeU / Ferrous iron transport periplasmic protein EfeO, contains peptidase-M75 domain and (frequently) cupredoxin-like domain	1	1	0	0	0
Ferrous iron transport peroxidase EfeB 2	1	1	1	1	1
Isochorismatase (EC 3.3.2.1)	1	1	0	1	0
hypothetical protein 4	1	1	1	1	1
Polyketide synthase modules and related proteins 11	1	1	1	1	1
Polyketide synthase modules and related proteins 12	1	1	1	1	1
Siderophore synthetase superfamily, group A	1	1	1	1	1
hypothetical protein 5	1	1	1	1	1
hypothetical protein 6	1	1	1	1	1
Heme oxygenase (EC 1.14.99.3)	1	1	1	1	1
Polyketide synthase modules and related proteins 13	1	1	1	1	1
Ferrous iron transport peroxidase EfeB 3	1	1	1	1	1
Ferrous iron transport peroxidase EfeB 4	1	1	1	1	1
Ferrous iron transport peroxidase EfeB 5	1	1	1	1	1
Ferrous iron transport permease EfeU 2	1	1	0	0	0
Putative oxidoreductase	1	1	1	1	1
Isochorismate synthase (EC 5.4.4.2) @ Menaquinone-specific isochorismate synthase (EC 5.4.4.2)	1	1	1	1	1
Short-chain dehydrogenase/reductase SDR?	1	1	1	1	1
Polyketide synthase modules and related proteins 14	1	1	1	1	1
hypothetical protein 7	1	1	1	1	1
Siderophore biosynthesis non-ribosomal peptide synthetase modules 6	1	1	1	1	1
Short-chain dehydrogenase/reductase SDR	1	1	1	1	1
short chain oxidoreductase	1	1	1	1	1
Desferrioxamine E biosynthesis protein DesD @ Siderophore synthetase superfamily, group C @ Siderophore synthetase component, ligase	1	1	1	1	1
Desferrioxamine E biosynthesis protein DesC @ Siderophore synthetase small component, acetyltransferase	1	1	1	1	1
Desferrioxamine E biosynthesis protein DesB @ Siderophore biosynthesis protein, monooxygenase	1	1	1	1	1
Desferrioxamine E biosynthesis protein DesA @ Siderophore biosynthesis L-2,4-diaminobutyrate decarboxylase	1	1	1	1	1
hypothetical protein 8	1	1	1	1	1
Siderophore biosynthesis L-2,4-diaminobutyrate decarboxylase	1	1	1	1	1
Putative monooxygenase	1	1	1	1	1
Siderophore biosynthesis non-ribosomal peptide synthetase modules 7	1	1	1	1	1
Putative Desferrioxamine E transporter	1	1	1	1	1
Hypothetical protein associated with desferrioxamine E biosynthesis	1	1	1	1	1
Polyketide synthase modules and related proteins 15	1	1	1	1	1
