# Supplementary material for: The Genome Analysis of the Human Lung-Associated Streptomyces sp. TR1341 Revealed the Presence of Beneficial Genes for Opportunistic Colonization of Human Tissues
Source: Microorganisms. 2021 Jul 21;9(8):1547. doi: 10.3390/microorganisms9081547 (PMC8401907; doi:10.3390/microorganisms9081547)
Supplement: Supplementary file 1 [file microorganisms-09-01547-s001.zip › TableS11.xlsx]

## Sheet: TableS9
Figure S11. Genes involved in the glyoxylate metabolism identified in RAST.
Subsystems	Functional annotation	Streptomyces sp. TR1341	Streptomyces sp. endophyte_N2	Streptomyces somaliensis DSM 40738	Streptomyces brasiliensis NRRL B-1626	Streptomyces sp. KE1
Glyoxylate bypass, TCA Cycle	Aconitate hydratase (EC 4.2.1.3)	1	-	-	1	-
Glyoxylate bypass, TCA Cycle	Citrate synthase (si) (EC 2.3.3.1)	4	-	-	3	-
- none -	COG0028: Thiamine pyrophosphate-requiring enzymes [acetolactate synthase, pyruvate dehydrogenase (cytochrome), glyoxylate carboligase, phosphonopyruvate decarboxylase]	1	1	-	-	-
Glycolate, glyoxylate interconversions	Glycolate dehydrogenase (EC 1.1.99.14), subunit GlcD	-	-	-	-	1
Allantoin Utilization, Glycerate metabolism	Glyoxylate carboligase (EC 4.1.1.47)	1	1	-	1	1
Glyoxylate bypass, Glyoxylate bypass cluster	Isocitrate lyase (EC 4.1.3.1)	1	-	-	1	-
Glyoxylate bypass, TCA Cycle	L-sulfolactate dehydrogenase (EC 1.1.1.272) / Malate dehydrogenase (EC 1.1.1.37)	1	-	-	-	-
Glyoxylate bypass, TCA Cycle	Malate dehydrogenase (EC 1.1.1.37)	1	-	-	1	-
Glyoxylate bypass, Glyoxylate bypass cluster	Malate synthase (EC 2.3.3.9)	3	-	-	2	-
2-phosphoglycolate salvage, Glycolate, glyoxylate interconversions	Phosphoglycolate phosphatase (EC 3.1.3.18)	1	1	1	1	1
