# Supplementary material for: The Genome Analysis of the Human Lung-Associated Streptomyces sp. TR1341 Revealed the Presence of Beneficial Genes for Opportunistic Colonization of Human Tissues
Source: Microorganisms. 2021 Jul 21;9(8):1547. doi: 10.3390/microorganisms9081547 (PMC8401907; doi:10.3390/microorganisms9081547)
Supplement: Supplementary file 1 [file microorganisms-09-01547-s001.zip › TableS12.xlsx]

## Sheet: TableS10
Table S12. Phospholipases and sphingomyelinases identified in RAST.
Functional annotation	Streptomyces sp. TR1341	Streptomyces sp. endophyte_N2	Streptomyces somaliensis DSM 40738	Streptomyces brasiliensis NRRL B-1626	Streptomyces sp. KE1
Lysophospholipase (EC 3.1.1.5)	1	1	1	-	-
Lysophospholipase (EC 3.1.1.5); Monoglyceride lipase (EC 3.1.1.23)	1	1	-	-	1
Lysophospholipase L1 and related esterases	2	2	2	3	2
Phosphatidylinositol-specific phospholipase C (EC 4.6.1.13)	-	-	-	1	-
Phospholipase C (EC 3.1.4.3)	3	3	-	2	-
Phospholipase C precursor (EC 3.1.4.3)	1	1	-	-	-
putative phospholipase D family protein	-	-	1	1	1
putative phospholipase protein	-	-	1	-	-
Sphingomyelinase (EC 3.1.4.12)	-	-	1	1	1
