# Supplementary material for: The Genome Analysis of the Human Lung-Associated Streptomyces sp. TR1341 Revealed the Presence of Beneficial Genes for Opportunistic Colonization of Human Tissues
Source: Microorganisms. 2021 Jul 21;9(8):1547. doi: 10.3390/microorganisms9081547 (PMC8401907; doi:10.3390/microorganisms9081547)
Supplement: Supplementary file 1 [file microorganisms-09-01547-s001.zip › TableS13.xlsx]

## Sheet: TableS11
Table S13. Mobile elements annotated in RAST.
Functional annotation	Streptomyces sp. TR1341	Streptomyces sp. endophyte_N2	Streptomyces somaliensis DSM 40738	Streptomyces brasiliensis NRRL B-1626	Streptomyces sp. KE1
Mobile element protein 1	1	1	1	1	1
SPBc2 prophage-derived uncharacterized N-acetyltransferase YokL	1	1	1	1	1
IS6120 family transposase	1	1	0	0	0
Mobile element protein 2	1	1	1	0	1
Mobile element protein 3	1	1	0	1	1
Mobile element protein 4	1	1	0	0	0
Mobile element protein 5	1	1	0	0	0
putative transposase 1	1	1	0	0	0
transposase alr7163	1	1	1	1	1
Phage lysin, glycosyl hydrolase, family 25	1	1	0	1	1
Phage tail sheath protein FI 1	1	1	0	1	1
transposase 1	1	0	0	0	0
Mobile element protein 6	1	0	0	0	0
Mobile element protein 7	1	0	0	0	0
Putative transposase 2	1	0	1	0	0
Mobile element protein 8	1	0	0	0	0
Phage-related protein, tail component 1	1	1	1	1	1
mobile element transfer protein SpdB	1	1	1	1	1
Mobile element protein 9	1	1	1	0	0
Mobile element protein 10	1	1	0	0	1
Mobile element protein 11	1	1	1	0	1
Mobile element protein 12	1	0	0	0	0
Mobile element protein 13	1	1	0	1	1
Mobile element protein 14	1	0	1	1	1
Mobile element protein 15	1	1	0	0	0
Mobile element protein 16	1	1	1	0	1
Mobile element protein 17	1	1	1	1	1
Mobile element protein 18	1	0	0	0	0
Mobile element protein 19	1	1	1	1	1
Mobile element protein 20	1	1	1	0	1
Phage tail length tape-measure protein 1	1	1	1	1	1
Transposase B	1	1	0	0	0
transposase 2	1	1	1	0	1
Phage tail length tape-measure protein 2	1	1	1	1	1
Phage tail fiber protein	1	1	0	0	0
Mobile element protein 21	1	1	0	0	1
Phage endonuclease VII	1	1	1	0	0
Mobile element protein 22	1	1	0	0	1
Phage-related protein, tail component 2	1	1	1	1	1
Phage integrase	1	1	0	0	0
Mobile element protein 23	1	1	0	0	0
Mobile element protein 24	1	1	0	1	1
Phage repressor	1	1	1	1	1
Mobile element protein 25	1	1	0	0	0
Putative transposase 3	1	0	1	0	0
Putative transposase 4	1	0	1	0	0
Mobile element protein 26	1	1	0	0	1
PROBABLE REMNANT OF A TRANSPOSASE GENE PROTEIN	1	1	0	0	0
Mobile element protein 27	1	1	1	1	1
Mobile element protein 28	1	1	0	0	1
Phage tail length tape-measure protein 3	1	1	1	1	1
Possible abortive infection phage resistance protein	1	0	0	1	0
Mobile element protein 29	1	1	1	0	1
Mobile element protein 30	1	1	1	0	1
Phage tail sheath protein FI 2	1	1	0	1	1
Mobile element protein 31	1	0	0	0	0
Mobile element protein 32	1	1	0	0	1
Phage tail length tape-measure protein 4	1	1	1	1	1
Integral membrane protein	1	1	1	1	1
Phage protein	1	0	0	1	0
Phage protein (ACLAME 479)	1	0	0	0	0
Recombinational DNA repair protein RecT (prophage associated)	1	0	0	0	0
phage-related protein	1	0	0	0	0
Mobile element protein 33	1	1	1	0	1
Transposase for transposon Tn4556 1	1	1	0	0	0
Transposase for transposon Tn4556 2	1	1	0	0	0
