# Supplementary material for: The Genome Analysis of the Human Lung-Associated Streptomyces sp. TR1341 Revealed the Presence of Beneficial Genes for Opportunistic Colonization of Human Tissues
Source: Microorganisms. 2021 Jul 21;9(8):1547. doi: 10.3390/microorganisms9081547 (PMC8401907; doi:10.3390/microorganisms9081547)
Supplement: Supplementary file 1 [file microorganisms-09-01547-s001.zip › TableS2.xlsx]

## Sheet: Sheet1
Table S2. Carbon source utilization test
	glucose	L-arabinose	sucrose	D-xylose	I-inositol	D-mannitol	D-fructose	rhamnose	raffinose	cellulose
TR1341	positive	negative	negative	inconclusive	inconclusive	positive	inconclusive	negative	negative	negative
