# Supplementary material for: The Genome Analysis of the Human Lung-Associated Streptomyces sp. TR1341 Revealed the Presence of Beneficial Genes for Opportunistic Colonization of Human Tissues
Source: Microorganisms. 2021 Jul 21;9(8):1547. doi: 10.3390/microorganisms9081547 (PMC8401907; doi:10.3390/microorganisms9081547)
Supplement: Supplementary file 1 [file microorganisms-09-01547-s001.zip › TableS3.xlsx]

## Sheet: Tabelle1
Table S3: BGCs of Streptomyces sp. TR1341 predicted by antiSMASH and PRISM. Highlighted in green are the clusters identfied only by one software.
	antiSMASH				PRISM
Contig #	BGC Type	BGC	Most similar known BGC	Genes showing similarity (%)	Cluster #	Type
1	NRPS-like, T1PKS	Region 1.1	borrelidin	9	1	PKS, NRPS
	NRPS	Region 1.2	diisonitrile antibiotic SF2768	66	2	NRPS
	NRPS, T1PKS	Region 1.3	pentamycin	100	3, 4	PKS, NRPS
2	NRPS	Region 2.1	bleomycin	9	5	NRPS
	NRPS, T1PKS, transAT-PKS-like	Region 2.2	cinnabaramide A	18	6	PKS, NRPS
3	NRPS, ectoine	Region 3.1	showdomycin	23	7	ectoine, NRPS
5	terpene, thiopeptide, LAP	Region 5.1	hopene	92	8	thiopeptide
	betalactone, PKS-like	Region 5.2	bafilomycin B1	11	-	-
6	terpene	Region 6.1	geosmin	100	-	-
	bacteriocin	Region 6.2	-	-	-	-
	PKS-like, T1PKS, other	Region 6.3	meilingmycin	5	-	-
	-	-	-	-	9	PKS
8	-	-	-	-	10	PKS
10	T1PKS, NRPS, terpene	Region 10.1	ebelactone	5	11	PKS, NRPS
	other, lanthipeptide	Region 10.2	A-503083 A / A-503083 B / A-503083 E / A-503083 F	7	-	-
11	NRPS, other	Region 11.1	actinomycin D	89	-	-
	-	-	-	-	12	NRPS
13	T2PKS, T1PKS	Region 13.1	spore pigment	83	13	PKS, pentagular polyphenol
15	NRPS	Region 15.1	mirubactin	78	14	NRPS
	-	-	-	-	15	NRPS
17	NRPS, betalactone	Region 17.1	kirromycin	16	16, 17	NRPS
18	NRPS-like	Region 18.1	paulomycin	13	-	-
20	T1PKS, siderophore, NRPS	Region 20.1	kinamycin	22	18, 19	PKS, NRPS
23	lanthipeptide	Region 23.1	-	-	20	lanthipeptide
24	terpene	Region 24.1	-	-	-	-
25	NRPS	Region 25.1	caniferolide A / caniferolide B / caniferolide C / caniferolide D	4	-	-
26	terpene	Region 26.1	julichrome Q3-3 / julichrome Q3-5	25	-	-
27	T3PKS	Region 27.1	herboxidiene	7	-	-
29	bacteriocin	Region 29.1	informatipeptin	28	-	-
30	NRPS, siderophore	Region 30.1	salinosporamide A	16	21	NRPS
	NRPS	Region 30.2	-	-	22	NRPS
34	NRPS, betalactone	Region 34.1	formicamycins A-M	6	-	-
35	-	-	-	-	23	NRPS
39	hglE-KS	Region 39.1	primycin	5	-	-
	-	-	-	-	24	PKS
43	terpene	Region 43.1	-	-	-	-
55	NRPS	Region 55.1	acyldepsipeptide 1	15	25	NRPS
64	siderophore	Region 64.1	desferrioxamine	66	26	NRPS independent siderophore
67	ectoine	Region 67.1	ectoine	100	27	ectoine
76	NRPS	Region 76.1	stenothricin	18	28	NRPS
77	T1PKS	Region 77.1	catenulisporolides	3	29	PKS
84	melanin	Region 84.1	melanin	60	30	melanin
92	T3PKS, NRPS	Region 92.1	A-47934	26	31	NRPS
109	NRPS	Region 109.1	-	-	32	NRPS
112	T1PKS, NRPS	Region 112.1	-	-	33	PKS, NRPS
116	NRPS	Region 116.1	rhizomide A / rhizomide B / rhizomide C	100	34	NRPS
134	-	-	-	-	35	NRPS
139	NRPS	Region 139.1	rhizomide A / rhizomide B / rhizomide C	100	36	NRPS
149	-	-	-	-	37	lanthipeptide
162	NRPS-like	Region 162.1	rhizomide A / rhizomide B / rhizomide C	100	-	-
