# Supplementary material for: The Genome Analysis of the Human Lung-Associated Streptomyces sp. TR1341 Revealed the Presence of Beneficial Genes for Opportunistic Colonization of Human Tissues
Source: Microorganisms. 2021 Jul 21;9(8):1547. doi: 10.3390/microorganisms9081547 (PMC8401907; doi:10.3390/microorganisms9081547)
Supplement: Supplementary file 1 [file microorganisms-09-01547-s001.zip › TableS4.xlsx]

## Sheet: TableS2
Table S4. Biosynthetic gene clusters (BGC) predicted by antiSMASH. The total number of BGCs and the number of clusters having more than 50% genes showing similarity to already known clusters are displayed.
Origin	Organism	Strain	Genome Length (Mb)	Total BGCs	Known BGCs
Soil/Plant	Streptomyces sp.	TR1341	8.6	42	13
	Streptomyces sp.	endophyte_N2	8.4	34	11
	Streptomyces griseofuscus	NG1-7	8.6	35	11
	Streptomyces griseofuscus	NRRL B-5429	8.9	50	13
	Streptomyces griseofuscus	64	8.3	46	14
	Streptomyces malaysiense	MUSC 136	7.9	36	13
	Streptomyces murinus	NRRL B-2286	7.9	45	7
	Streptomyces sp.	LamerLS-31b	8.5	47	12
Human sample	Streptomyces sp.	KE1	6.8	25	8
	Streptomyces brasiliensis	NRRL B-1626	7.8	31	13
	Streptomyces somaliensis	DSM 40738	5.2	24	8
	Mycobacterium tuberculosis	H37Rv	4.4	15	3
	Mycobacterium smegmatis	MC2-155	6.9	18	5
	Mycobacterium simiae	MsiGto	6.7	21	5
	Gordonia bronchialis	DSM 43247	5.3	10	2
	Tsukamurella pulmonis	DSM 44142	4.8	16	2
	Tsukamurella tyrosinosolvens	NCTC13231	4.9	13	2
