# Supplementary material for: The Genome Analysis of the Human Lung-Associated Streptomyces sp. TR1341 Revealed the Presence of Beneficial Genes for Opportunistic Colonization of Human Tissues
Source: Microorganisms. 2021 Jul 21;9(8):1547. doi: 10.3390/microorganisms9081547 (PMC8401907; doi:10.3390/microorganisms9081547)
Supplement: Supplementary file 1 [file microorganisms-09-01547-s001.zip › TableS5.xlsx]

## Sheet: TableS3
Table S5. Core/essential genes of Streptomyces sp. TR1341 identified in ARTS
Core_gene	Description	Function	Duplication	BGC_Proximity	Phylogeny	Known_target	[Hits_listed]
TIGR00133	gatB: aspartyl/glutamyl-tRNA(Asn/Gln) amidotransferase, B subunit	Protein synthesis	No	No	No	No	[Streptomyces sp strain TR42|gatB|Aspartyl/glutamyl-tRNA(Asn/Gln) amidotransferase subunit B|loc|61802 63317 -1 # ID=43_4938|Type=CDS|transl_table=11]
TIGR00132	gatA: aspartyl/glutamyl-tRNA(Asn/Gln) amidotransferase, A subunit	Protein synthesis	No	No	No	No	[Streptomyces sp strain TR42|gatA_2|Glutamyl-tRNA(Gln) amidotransferase subunit A|loc|63569 65066 -1 # ID=43_4940|Type=CDS|transl_table=11]
TIGR00131	gal_kin: galactokinase	Energy metabolism	No	No	No	No	[Streptomyces sp strain TR42|galK|Galactokinase|loc|4508 5663 1 # ID=44_4949|Type=CDS|transl_table=11]
TIGR00135	gatC: aspartyl/glutamyl-tRNA(Asn/Gln) amidotransferase, C subunit	Protein synthesis	No	No	No	No	[Streptomyces sp strain TR42|gatC|Aspartyl/glutamyl-tRNA(Asn/Gln) amidotransferase subunit C|loc|65068 65365 -1 # ID=43_4941|Type=CDS|transl_table=11]
TIGR00138	rsmG_gidB: 16S rRNA (guanine(527)-N(7))-methyltransferase RsmG	Protein synthesis	No	No	No	No	[Streptomyces sp strain TR42|rsmG|Ribosomal RNA small subunit methyltransferase G|loc|73525 74242 -1 # ID=4_840|Type=CDS|transl_table=11]
TIGR00257	IMPACT_YIGZ: uncharacterized protein, YigZ family	Unknown function	No	No	No	No	[Streptomyces sp strain TR42|yigZ|IMPACT family member YigZ|loc|2318 2945 -1 # ID=100_7034|Type=CDS|transl_table=11]
TIGR01448	recD_rel: helicase, RecD/TraA family	Unknown function	No	No	No	No	[Streptomyces sp strain TR42|recD2_3|ATP-dependent RecD-like DNA helicase|loc|31334 33608 1 # ID=56_5612|Type=CDS|transl_table=11]
TIGR01520	FruBisAldo_II_A: fructose-bisphosphate aldolase, class II	Energy metabolism	No	No	No	No	[Streptomyces sp strain TR42|fba|Fructose-bisphosphate aldolase|loc|5083 6106 1 # ID=9_1723|Type=CDS|transl_table=11]
TIGR00767	rho: transcription termination factor Rho	Transcription	No	No	No	No	[Streptomyces sp strain TR42|-|hypothetical protein|loc|87329 89351 1 # ID=16_2816|Type=CDS|transl_table=11]
TIGR01529	argR_whole: arginine repressor	Regulatory functions	No	No	No	No	[Streptomyces sp strain TR42|argR|Arginine repressor|loc|25762 26308 1 # ID=88_6796|Type=CDS|transl_table=11]
TIGR00762	DegV: EDD domain protein, DegV family	Unknown function	No	No	No	No	[Streptomyces sp strain TR42|-|Fatty acid-binding protein|loc|23925 24771 1 # ID=23_3470|Type=CDS|transl_table=11]
TIGR00763	lon: endopeptidase La	Protein fate	No	No	No	No	[Streptomyces sp strain TR42|lon_3|Lon protease|loc|4272 6693 1 # ID=16_2742|Type=CDS|transl_table=11]
TIGR00761	argB: acetylglutamate kinase	Amino acid biosynthesis	Yes	Yes	No	No	[Streptomyces sp strain TR42|argB_1|Acetylglutamate kinase|loc|58575 59478 -1 # ID=15_2671|Type=CDS|transl_table=11; Streptomyces sp strain TR42|argB_2|Acetylglutamate kinase|loc|23641 24550 1 # ID=88_6794|Type=CDS|transl_table=11]
TIGR00447	pth: aminoacyl-tRNA hydrolase	Protein synthesis	No	No	No	No	[Streptomyces sp strain TR42|pth|Peptidyl-tRNA hydrolase|loc|14563 15160 -1 # ID=44_4960|Type=CDS|transl_table=11]
TIGR00445	mraY: phospho-N-acetylmuramoyl-pentapeptide-transferase	Cell envelope	No	No	No	No	[Streptomyces sp strain TR42|mraY|Phospho-N-acetylmuramoyl-pentapeptide- transferase|loc|4947 6021 1 # ID=7_1370|Type=CDS|transl_table=11]
TIGR00442	hisS: histidine--tRNA ligase	Protein synthesis	No	No	No	No	[Streptomyces sp strain TR42|hisS|Histidine--tRNA ligase|loc|113434 114697 -1 # ID=12_2300|Type=CDS|transl_table=11]
TIGR02159	PA_CoA_Oxy4: phenylacetate-CoA oxygenase, PaaJ subunit	Energy metabolism	No	No	No	No	[Streptomyces sp strain TR42|paaD|Putative 1,2-phenylacetyl-CoA epoxidase, subunit D|loc|133849 134392 -1 # ID=4_897|Type=CDS|transl_table=11]
TIGR01575	rimI: ribosomal-protein-alanine acetyltransferase	Protein synthesis	No	No	No	No	[Streptomyces sp strain TR42|-|ribosomal-protein-alanine N-acetyltransferase|loc|39215 39713 1 # ID=36_4481|Type=CDS|transl_table=11]
TIGR01146	ATPsyn_F1gamma: ATP synthase F1, gamma subunit	Energy metabolism	No	No	No	No	[Streptomyces sp strain TR42|atpG|ATP synthase gamma chain|loc|102718 103636 1 # ID=16_2831|Type=CDS|transl_table=11]
TIGR01808	CM_M_hiGC-arch: chorismate mutase	Amino acid biosynthesis	No	No	No	No	[Streptomyces sp strain TR42|-|Intracellular chorismate mutase|loc|20891 21170 1 # ID=90_6840|Type=CDS|transl_table=11]
TIGR01962	NuoD: NADH dehydrogenase (quinone), D subunit	Energy metabolism	No	No	No	No	[Streptomyces sp strain TR42|nqo4_1|NADH-quinone oxidoreductase subunit 4|loc|82024 83347 1 # ID=25_3706|Type=CDS|transl_table=11]
TIGR01967	DEAH_box_HrpA: RNA helicase HrpA	Unknown function	No	No	No	No	[Streptomyces sp strain TR42|hrpB_2|ATP-dependent RNA helicase HrpB|loc|24241 28186 -1 # ID=79_6544|Type=CDS|transl_table=11]
TIGR01966	RNasePH: ribonuclease PH	Transcription	No	No	No	No	[Streptomyces sp strain TR42|rph|Ribonuclease PH|loc|5041 5779 -1 # ID=93_6889|Type=CDS|transl_table=11]
TIGR02273	16S_RimM: 16S rRNA processing protein RimM	Transcription	No	No	No	No	[Streptomyces sp strain TR42|rimM|Ribosome maturation factor RimM|loc|81671 82253 -1 # ID=14_2559|Type=CDS|transl_table=11]
TIGR01473	cyoE_ctaB: protoheme IX farnesyltransferase	Biosynthesis of cofactors, prosthetic groups, and carriers	No	No	No	No	[Streptomyces sp strain TR42|ctaB|Protoheme IX farnesyltransferase|loc|194069 195041 1 # ID=7_1537|Type=CDS|transl_table=11]
TIGR00001	rpmI_bact: ribosomal protein bL35	Protein synthesis	No	No	No	No	[Streptomyces sp strain TR42|rpmI|50S ribosomal protein L35|loc|14432 14627 -1 # ID=37_4523|Type=CDS|transl_table=11]
TIGR00498	lexA: repressor LexA	Regulatory functions	No	Yes	No	No	[Streptomyces sp strain TR42|lexA|LexA repressor|loc|22470 23250 1 # ID=20_3168|Type=CDS|transl_table=11]
TIGR01358	DAHP_synth_II: 3-deoxy-7-phosphoheptulonate synthase	Amino acid biosynthesis	No	No	No	No	[Streptomyces sp strain TR42|aroH_1|Phospho-2-dehydro-3-deoxyheptonate aldolase|loc|28531 29878 -1 # ID=62_5906|Type=CDS|transl_table=11]
TIGR00009	L28: ribosomal protein bL28	Protein synthesis	Yes	No	No	No	[Streptomyces sp strain TR42|rpmB_1|50S ribosomal protein L28|loc|166442 166679 -1 # ID=2_428|Type=CDS|transl_table=11; Streptomyces sp strain TR42|rpmB_2|50S ribosomal protein L28|loc|123904 124090 1 # ID=14_2593|Type=CDS|transl_table=11]
TIGR00008	infA: translation initiation factor IF-1	Protein synthesis	No	No	No	No	[Streptomyces sp strain TR42|infA|Translation initiation factor IF-1|loc|17737 17959 1 # ID=36_4457|Type=CDS|transl_table=11]
TIGR00612	ispG_gcpE: 4-hydroxy-3-methylbut-2-en-1-yl diphosphate synthase	Biosynthesis of cofactors, prosthetic groups, and carriers	Yes	Yes	No	No	[Streptomyces sp strain TR42|ispG_1|4-hydroxy-3-methylbut-2-en-1-yl diphosphate synthase|loc|43532 44648 1 # ID=5_1027|Type=CDS|transl_table=11; Streptomyces sp strain TR42|ispG_2|4-hydroxy-3-methylbut-2-en-1-yl diphosphate synthase|loc|1859 2996 -1 # ID=14_2497|Type=CDS|transl_table=11]
TIGR00613	reco: DNA repair protein RecO	DNA metabolism	No	No	No	No	[Streptomyces sp strain TR42|recO|DNA repair protein RecO|loc|529 1279 1 # ID=8_1562|Type=CDS|transl_table=11]
TIGR01235	pyruv_carbox: pyruvate carboxylase	Energy metabolism	No	Yes	No	Yes	[Streptomyces sp strain TR42|cfiB|2-oxoglutarate carboxylase small subunit|loc|27170 30545 1 # ID=34_4327|Type=CDS|transl_table=11]
TIGR02274	dCTP_deam: deoxycytidine triphosphate deaminase	Purines, pyrimidines, nucleosides, and nucleotides	No	No	No	No	[Streptomyces sp strain TR42|dcd|Deoxycytidine triphosphate deaminase|loc|23468 24044 -1 # ID=53_5462|Type=CDS|transl_table=11]
TIGR00615	recR: recombination protein RecR	DNA metabolism	No	No	No	No	[Streptomyces sp strain TR42|recR|Recombination protein RecR|loc|40805 41405 1 # ID=9_1757|Type=CDS|transl_table=11]
TIGR02348	GroEL: chaperonin GroL	Protein fate	No	No	No	No	[Streptomyces sp strain TR42|groL2_2|60 kDa chaperonin 2|loc|22661 24284 -1 # ID=13_2361|Type=CDS|transl_table=11; Streptomyces sp strain TR42|groL1|60 kDa chaperonin 1|loc|52949 54578 1 # ID=36_4494|Type=CDS|transl_table=11]
TIGR02349	DnaJ_bact: chaperone protein DnaJ	Unclassified	Yes	No	No	No	[Streptomyces sp strain TR42|dnaJ_1|Chaperone protein DnaJ|loc|43109 44246 1 # ID=23_3485|Type=CDS|transl_table=11; Streptomyces sp strain TR42|dnaJ_2|Chaperone protein DnaJ|loc|12118 13294 -1 # ID=53_5453|Type=CDS|transl_table=11]
TIGR02949	anti_SigH_actin: anti-sigma factor, TIGR02949 family	Transcription	No	Yes	No	No	[Streptomyces sp strain TR42|rsrA|Anti-sigma factor RsrA|loc|27197 27500 1 # ID=26_3736|Type=CDS|transl_table=11]
TIGR02947	SigH_actino: RNA polymerase sigma-70 factor, TIGR02947 family	Unclassified	No	Yes	No	No	[Streptomyces sp strain TR42|sigR|ECF RNA polymerase sigma factor SigR|loc|26340 27201 1 # ID=26_3735|Type=CDS|transl_table=11]
TIGR00663	TIGR00663: dnan: DNA polymerase III, beta subunit	N/A	No	No	No	Yes	[Streptomyces sp strain TR42|dnaN|DNA polymerase III subunit beta|loc|80607 81738 1 # ID=4_846|Type=CDS|transl_table=11]
TIGR03687	pupylate_cterm: ubiquitin-like protein Pup	Protein fate	No	No	No	No	[Streptomyces sp strain TR42|pup|Prokaryotic ubiquitin-like protein Pup|loc|58332 58551 -1 # ID=37_4564|Type=CDS|transl_table=11]
TIGR03851	chitin_NgcE: carbohydrate ABC transporter, N-acetylglucosamine/diacetylchitobiose-binding protein	Transport and binding proteins	No	No	No	No	[Streptomyces sp strain TR42|-|Bacterial extracellular solute-binding protein|loc|61901 63347 -1 # ID=6_1242|Type=CDS|transl_table=11]
TIGR03688	pupylate_PafA2: proteasome accessory factor PafA2	Protein fate	No	No	No	No	[Streptomyces sp strain TR42|dop|Depupylase|loc|58723 60235 -1 # ID=37_4565|Type=CDS|transl_table=11]
TIGR03689	pup_AAA: proteasome ATPase	Protein fate	No	No	No	No	[Streptomyces sp strain TR42|arc_1|Proteasome-associated ATPase|loc|60467 62234 -1 # ID=37_4566|Type=CDS|transl_table=11]
TIGR03442	TIGR03442: ergothioneine biosynthesis protein EgtC	Biosynthesis of cofactors, prosthetic groups, and carriers	No	No	No	No	[Streptomyces sp strain TR42|egtC_1|Amidohydrolase EgtC|loc|73494 74274 1 # ID=2_352|Type=CDS|transl_table=11]
TIGR02200	GlrX_actino: glutaredoxin-like protein	Unclassified	No	No	Yes	No	[Streptomyces sp strain TR42|-|Putative glutaredoxin.1/MT3292|loc|53965 54208 -1 # ID=49_5278|Type=CDS|transl_table=11]
TIGR03446	mycothiol_Mca: mycothiol conjugate amidase Mca	Cellular processes	No	No	No	No	[Streptomyces sp strain TR42|mca_3|Mycothiol S-conjugate amidase|loc|31503 32385 -1 # ID=48_5205|Type=CDS|transl_table=11]
TIGR03447	mycothiol_MshC: cysteine--1-D-myo-inosityl 2-amino-2-deoxy-alpha-D-glucopyranoside ligase	Biosynthesis of cofactors, prosthetic groups, and carriers	No	No	No	No	[Streptomyces sp strain TR42|mshC|L-cysteine:1D-myo-inositol 2-amino-2-deoxy-alpha-D-glucopyranoside ligase|loc|6259 7489 1 # ID=106_7140|Type=CDS|transl_table=11]
TIGR03445	mycothiol_MshB: N-acetyl-1-D-myo-inositol-2-amino-2-deoxy-alpha-D-glucopyranoside deacetylase	Cellular processes	No	No	No	No	[Streptomyces sp strain TR42|mshB|1D-myo-inositol 2-acetamido-2-deoxy-alpha-D-glucopyranoside deacetylase|loc|42405 43284 1 # ID=68_6165|Type=CDS|transl_table=11]
TIGR00313	cobQ: cobyric acid synthase CobQ	Biosynthesis of cofactors, prosthetic groups, and carriers	No	No	No	No	[Streptomyces sp strain TR42|cobQ_2|Cobyric acid synthase|loc|11779 13288 1 # ID=105_7131|Type=CDS|transl_table=11]
TIGR03448	mycothiol_MshD: mycothiol synthase	Biosynthesis of cofactors, prosthetic groups, and carriers	No	No	No	No	[Streptomyces sp strain TR42|mshD_4|Mycothiol acetyltransferase|loc|14716 15643 1 # ID=61_5841|Type=CDS|transl_table=11]
TIGR03449	mycothiol_MshA: D-inositol-3-phosphate glycosyltransferase	Unclassified	No	No	No	No	[Streptomyces sp strain TR42|mshA_1|D-inositol 3-phosphate glycosyltransferase|loc|114052 115390 -1 # ID=13_2456|Type=CDS|transl_table=11]
TIGR00090	rsfS_iojap_ybeB: ribosome silencing factor	Protein synthesis	No	No	No	No	[Streptomyces sp strain TR42|rsfS|Ribosomal silencing factor RsfS|loc|18043 18487 1 # ID=23_3465|Type=CDS|transl_table=11]
TIGR00091	TIGR00091: tRNA (guanine-N(7)-)-methyltransferase	Protein synthesis	No	No	No	No	[Streptomyces sp strain TR42|trmB|tRNA (guanine-N(7)-)-methyltransferase|loc|9865 10678 1 # ID=96_6960|Type=CDS|transl_table=11]
TIGR00092	TIGR00092: GTP-binding protein YchF	Unknown function	No	No	No	No	[Streptomyces sp strain TR42|ychF|Ribosome-binding ATPase YchF|loc|30198 31287 1 # ID=75_6428|Type=CDS|transl_table=11]
TIGR01308	rpmD_bact: ribosomal protein uL30	Protein synthesis	No	No	No	No	[Streptomyces sp strain TR42|rpmD|50S ribosomal protein L30|loc|13818 14001 1 # ID=36_4452|Type=CDS|transl_table=11]
TIGR00095	TIGR00095: 16S rRNA (guanine(966)-N(2))-methyltransferase RsmD	Protein synthesis	No	No	No	No	[Streptomyces sp strain TR42|rsmD|Ribosomal RNA small subunit methyltransferase D|loc|114070 114658 -1 # ID=14_2588|Type=CDS|transl_table=11]
TIGR00096	TIGR00096: 16S rRNA (cytidine(1402)-2'-O)-methyltransferase	Protein synthesis	No	No	No	No	[Streptomyces sp strain TR42|rsmI|Ribosomal RNA small subunit methyltransferase I|loc|9907 10822 -1 # ID=73_6338|Type=CDS|transl_table=11]
TIGR00097	HMP-P_kinase: hydroxymethylpyrimidine kinase/phosphomethylpyrimidine kinase	Biosynthesis of cofactors, prosthetic groups, and carriers	No	No	No	No	[Streptomyces sp strain TR42|thiD|Hydroxymethylpyrimidine/phosphomethylpyrimidine kinase|loc|125899 126694 -1 # ID=14_2596|Type=CDS|transl_table=11]
TIGR01303	IMP_DH_rel_1: IMP dehydrogenase family protein	Unknown function	No	No	No	No	[Streptomyces sp strain TR42|guaB_1|Inosine-5-monophosphate dehydrogenase|loc|62930 64373 -1 # ID=12_2255|Type=CDS|transl_table=11]
TIGR01302	IMP_dehydrog: inosine-5'-monophosphate dehydrogenase	Purines, pyrimidines, nucleosides, and nucleotides	No	No	No	No	[Streptomyces sp strain TR42|guaB_2|Inosine-5-monophosphate dehydrogenase|loc|61296 62799 1 # ID=36_4503|Type=CDS|transl_table=11]
TIGR01304	IMP_DH_rel_2: IMP dehydrogenase family protein	Unknown function	No	No	No	No	[Streptomyces sp strain TR42|-|putative oxidoreductase/MSMEI_1564|loc|62904 64029 1 # ID=36_4504|Type=CDS|transl_table=11]
TIGR02158	PA_CoA_Oxy3: phenylacetate-CoA oxygenase, PaaI subunit	Energy metabolism	No	No	No	No	[Streptomyces sp strain TR42|paaC|1,2-phenylacetyl-CoA epoxidase, subunit C|loc|134385 135117 -1 # ID=4_898|Type=CDS|transl_table=11]
TIGR02692	tRNA_CCA_actino: CCA tRNA nucleotidyltransferase	Protein synthesis	No	No	No	No	[Streptomyces sp strain TR42|cca|CCA-adding enzyme|loc|58613 60080 -1 # ID=4_829|Type=CDS|transl_table=11]
TIGR01048	lysA: diaminopimelate decarboxylase	Amino acid biosynthesis	Yes	No	Yes	No	[Streptomyces sp strain TR42|lysA_1|Diaminopimelate decarboxylase|loc|81773 83165 1 # ID=16_2812|Type=CDS|transl_table=11; Streptomyces sp strain TR42|lysA_2|Diaminopimelate decarboxylase|loc|17555 18884 1 # ID=45_5018|Type=CDS|transl_table=11]
TIGR01049	rpsJ_bact: ribosomal protein uS10	Protein synthesis	No	No	No	No	[Streptomyces sp strain TR42|rpsJ|30S ribosomal protein S10|loc|4677 4986 1 # ID=36_4433|Type=CDS|transl_table=11]
TIGR00546	lnt: apolipoprotein N-acyltransferase	Protein fate	Yes	Yes	Yes	No	[Streptomyces sp strain TR42|lnt_1|Apolipoprotein N-acyltransferase|loc|228423 230076 1 # ID=3_753|Type=CDS|transl_table=11; Streptomyces sp strain TR42|lnt_2|Apolipoprotein N-acyltransferase|loc|47208 48783 -1 # ID=39_4690|Type=CDS|transl_table=11]
TIGR00544	lgt: prolipoprotein diacylglyceryl transferase	Protein fate	Yes	Yes	Yes	No	[Streptomyces sp strain TR42|lgt_1|Prolipoprotein diacylglyceryl transferase|loc|62284 63283 1 # ID=7_1425|Type=CDS|transl_table=11; Streptomyces sp strain TR42|lgt_2|Prolipoprotein diacylglyceryl transferase|loc|50439 51366 -1 # ID=25_3670|Type=CDS|transl_table=11]
TIGR01981	sufD: FeS assembly protein SufD	Biosynthesis of cofactors, prosthetic groups, and carriers	No	No	No	No	[Streptomyces sp strain TR42|sufD|FeS cluster assembly protein SufD|loc|202461 203646 1 # ID=7_1547|Type=CDS|transl_table=11]
TIGR01980	sufB: FeS assembly protein SufB	Biosynthesis of cofactors, prosthetic groups, and carriers	No	No	No	No	[Streptomyces sp strain TR42|sufB|FeS cluster assembly protein SufB|loc|200982 202404 1 # ID=7_1546|Type=CDS|transl_table=11]
TIGR00263	trpB: tryptophan synthase, beta subunit	Amino acid biosynthesis	No	No	No	No	[Streptomyces sp strain TR42|trpB_2|Tryptophan synthase beta chain|loc|59188 60472 1 # ID=7_1422|Type=CDS|transl_table=11]
TIGR00262	trpA: tryptophan synthase, alpha subunit	Amino acid biosynthesis	No	No	No	No	[Streptomyces sp strain TR42|trpA|Tryptophan synthase alpha chain|loc|60468 61287 1 # ID=7_1423|Type=CDS|transl_table=11]
TIGR00260	thrC: threonine synthase	Amino acid biosynthesis	Yes	No	Yes	No	[Streptomyces sp strain TR42|thrC_1|Threonine synthase|loc|25526 26810 -1 # ID=13_2364|Type=CDS|transl_table=11; Streptomyces sp strain TR42|thrC_2|Threonine synthase|loc|84646 85705 1 # ID=16_2814|Type=CDS|transl_table=11]
TIGR00838	argH: argininosuccinate lyase	Amino acid biosynthesis	Yes	Yes	Yes	No	[Streptomyces sp strain TR42|argH_1|Argininosuccinate lyase|loc|110139 111696 -1 # ID=18_3035|Type=CDS|transl_table=11; Streptomyces sp strain TR42|argH_2|Argininosuccinate lyase|loc|10790 12224 1 # ID=31_4105|Type=CDS|transl_table=11]
TIGR01017	rpsD_bact: ribosomal protein uS4	Protein synthesis	No	No	No	No	[Streptomyces sp strain TR42|rpsD|30S ribosomal protein S4|loc|110011 110626 -1 # ID=12_2297|Type=CDS|transl_table=11]
TIGR01011	rpsB_bact: ribosomal protein uS2	Protein synthesis	No	No	No	No	[Streptomyces sp strain TR42|rpsB|30S ribosomal protein S2|loc|68332 69256 -1 # ID=14_2544|Type=CDS|transl_table=11]
TIGR00401	msrA: peptide-methionine (S)-S-oxide reductase	Protein fate	No	No	No	No	[Streptomyces sp strain TR42|msrA|Peptide methionine sulfoxide reductase MsrA|loc|4171 4693 1 # ID=87_6740|Type=CDS|transl_table=11]
TIGR00407	proA: glutamate-5-semialdehyde dehydrogenase	Amino acid biosynthesis	No	No	No	No	[Streptomyces sp strain TR42|proA_2|Gamma-glutamyl phosphate reductase|loc|10599 11886 1 # ID=23_3457|Type=CDS|transl_table=11]
TIGR00409	proS_fam_II: proline--tRNA ligase	Protein synthesis	No	No	No	No	[Streptomyces sp strain TR42|proS|Proline--tRNA ligase|loc|4853 6557 -1 # ID=118_7275|Type=CDS|transl_table=11]
TIGR03705	poly_P_kin: polyphosphate kinase 1	Central intermediary metabolism	No	No	No	No	[Streptomyces sp strain TR42|ppk|Polyphosphate kinase|loc|18365 20597 1 # ID=61_5845|Type=CDS|transl_table=11]
TIGR03704	PrmC_rel_meth: putative protein-(glutamine-N5) methyltransferase, unknown substrate-specific	Protein synthesis	No	No	No	No	[Streptomyces sp strain TR42|prmC_4|Release factor glutamine methyltransferase|loc|9758 10553 -1 # ID=99_7021|Type=CDS|transl_table=11]
TIGR03701	mena_SCO4490: menaquinone biosynthesis decarboxylase, SCO4490 family	Biosynthesis of cofactors, prosthetic groups, and carriers	No	Yes	No	No	[Streptomyces sp strain TR42|ubiD|3-octaprenyl-4-hydroxybenzoate carboxy-lyase|loc|37822 39295 1 # ID=25_3656|Type=CDS|transl_table=11]
TIGR01327	PGDH: phosphoglycerate dehydrogenase	Amino acid biosynthesis	No	Yes	No	No	[Streptomyces sp strain TR42|serA_4|D-3-phosphoglycerate dehydrogenase|loc|41304 42894 -1 # ID=43_4924|Type=CDS|transl_table=11]
TIGR03664	fut_nucase: futalosine hydrolase	Unclassified	No	No	No	No	[Streptomyces sp strain TR42|mqnB|Futalosine hydrolase|loc|101229 101928 1 # ID=22_3441|Type=CDS|transl_table=11]
TIGR03819	heli_sec_ATPase: helicase/secretion neighborhood ATPase	Unclassified	No	No	No	No	[Streptomyces sp strain TR42|-|Putative conjugal transfer protein/MT3759|loc|481 1798 -1 # ID=126_7341|Type=CDS|transl_table=11]
TIGR00043	TIGR00043: rRNA maturation RNase YbeY	Protein synthesis	No	No	No	No	[Streptomyces sp strain TR42|ybeY|Endoribonuclease YbeY|loc|56243 56741 1 # ID=23_3498|Type=CDS|transl_table=11]
TIGR00042	TIGR00042: non-canonical purine NTP pyrophosphatase, RdgB/HAM1 family	DNA metabolism	No	No	No	No	[Streptomyces sp strain TR42|rdgB|dITP/XTP pyrophosphatase|loc|52498 53101 1 # ID=57_5677|Type=CDS|transl_table=11]
TIGR00041	DTMP_kinase: dTMP kinase	Purines, pyrimidines, nucleosides, and nucleotides	No	No	Yes	No	[Streptomyces sp strain TR42|tmk_1|Thymidylate kinase|loc|66555 67170 -1 # ID=9_1779|Type=CDS|transl_table=11]
TIGR02970	succ_dehyd_cytB: succinate dehydrogenase, cytochrome b556 subunit	Energy metabolism	No	No	No	No	[Streptomyces sp strain TR42|-|Succinate dehydrogenase/Fumarate reductase transmembrane subunit|loc|55385 55766 -1 # ID=40_4753|Type=CDS|transl_table=11]
TIGR00044	TIGR00044: pyridoxal phosphate enzyme, YggS family	Unknown function	No	No	No	No	[Streptomyces sp strain TR42|-|hypothetical protein|loc|13004 13724 1 # ID=7_1377|Type=CDS|transl_table=11]
TIGR00048	rRNA_mod_RlmN: 23S rRNA (adenine(2503)-C(2))-methyltransferase	Protein synthesis	No	No	No	No	[Streptomyces sp strain TR42|rlmN|Dual-specificity RNA methyltransferase RlmN|loc|62083 63190 -1 # ID=14_2538|Type=CDS|transl_table=11]
TIGR00164	PS_decarb_rel: phosphatidylserine decarboxylase homolog	Unknown function	No	No	No	No	[Streptomyces sp strain TR42|-|phosphatidylserine decarboxylase|loc|43181 43838 -1 # ID=45_5041|Type=CDS|transl_table=11]
TIGR00165	S18: ribosomal protein bS18	Protein synthesis	Yes	No	Yes	No	[Streptomyces sp strain TR42|rpsR1|30S ribosomal protein S18 1|loc|168402 168639 1 # ID=2_432|Type=CDS|transl_table=11; Streptomyces sp strain TR42|rpsR|30S ribosomal protein S18|loc|46184 46421 -1 # ID=4_818|Type=CDS|transl_table=11]
TIGR00166	S6: ribosomal protein bS6	Protein synthesis	No	No	No	No	[Streptomyces sp strain TR42|rpsF|30S ribosomal protein S6|loc|47132 47423 -1 # ID=4_820|Type=CDS|transl_table=11]
TIGR02386	rpoC_TIGR: DNA-directed RNA polymerase, beta' subunit	Transcription	No	No	No	No	[Streptomyces sp strain TR42|rpoC|DNA-directed RNA polymerase subunit beta|loc|75367 79267 1 # ID=21_3313|Type=CDS|transl_table=11]
TIGR00658	orni_carb_tr: ornithine carbamoyltransferase	Amino acid biosynthesis	Yes	No	No	Yes	[Streptomyces sp strain TR42|arcB|Ornithine carbamoyltransferase, catabolic|loc|236641 237664 1 # ID=3_760|Type=CDS|transl_table=11; Streptomyces sp strain TR42|argF_1|Ornithine carbamoyltransferase|loc|160886 161897 -1 # ID=6_1329|Type=CDS|transl_table=11]
TIGR00655	PurU: formyltetrahydrofolate deformylase	Purines, pyrimidines, nucleosides, and nucleotides	No	No	No	No	[Streptomyces sp strain TR42|purU|Formyltetrahydrofolate deformylase|loc|39053 39935 -1 # ID=22_3387|Type=CDS|transl_table=11]
TIGR00652	DapF: diaminopimelate epimerase	Amino acid biosynthesis	No	Yes	No	No	[Streptomyces sp strain TR42|dapF|Diaminopimelate epimerase|loc|37990 38860 -1 # ID=20_3177|Type=CDS|transl_table=11]
TIGR00653	GlnA: glutamine synthetase, type I	Amino acid biosynthesis	No	No	No	No	[Streptomyces sp strain TR42|glnA_4|Glutamine synthetase|loc|47709 49119 -1 # ID=42_4869|Type=CDS|transl_table=11]
TIGR00651	pta: phosphate acetyltransferase	Energy metabolism	No	No	No	No	[Streptomyces sp strain TR42|pta|Phosphate acetyltransferase|loc|28424 30524 -1 # ID=32_4193|Type=CDS|transl_table=11]
TIGR00715	precor6x_red: precorrin-6x reductase	Biosynthesis of cofactors, prosthetic groups, and carriers	No	Yes	No	No	[Streptomyces sp strain TR42|cobK|Precorrin-6A reductase|loc|125952 126795 1 # ID=5_1099|Type=CDS|transl_table=11]
TIGR00713	hemL: glutamate-1-semialdehyde-2,1-aminomutase	Biosynthesis of cofactors, prosthetic groups, and carriers	No	Yes	No	No	[Streptomyces sp strain TR42|hemL2|Glutamate-1-semialdehyde 2,1-aminomutase 2|loc|20331 21774 1 # ID=25_3640|Type=CDS|transl_table=11]
TIGR00499	lysS_bact: lysine--tRNA ligase	Protein synthesis	No	No	No	No	[Streptomyces sp strain TR42|lysX_1|Lysylphosphatidylglycerol biosynthesis bifunctional protein LysX|loc|95884 99154 -1 # ID=2_373|Type=CDS|transl_table=11]
TIGR00494	crcB: protein CrcB	Unknown function	Yes	Yes	Yes	No	[Streptomyces sp strain TR42|crcB_1|Putative fluoride ion transporter CrcB|loc|29741 30116 -1 # ID=2_308|Type=CDS|transl_table=11; Streptomyces sp strain TR42|crcB_3|Putative fluoride ion transporter CrcB|loc|18082 18547 1 # ID=87_6755|Type=CDS|transl_table=11; Streptomyces sp strain TR42|crcB_4|Putative fluoride ion transporter CrcB|loc|18926 19295 1 # ID=87_6757|Type=CDS|transl_table=11]
TIGR00496	frr: ribosome recycling factor	Protein synthesis	No	No	No	No	[Streptomyces sp strain TR42|frr|Ribosome-recycling factor|loc|65632 66190 -1 # ID=14_2541|Type=CDS|transl_table=11]
TIGR00492	alr: alanine racemase	Cell envelope	No	No	No	No	[Streptomyces sp strain TR42|alr|Alanine racemase|loc|34489 35668 1 # ID=36_4475|Type=CDS|transl_table=11]
TIGR03081	metmalonyl_epim: methylmalonyl-CoA epimerase	Unclassified	No	No	No	No	[Streptomyces sp strain TR42|-|Glyoxalase/Bleomycin resistance protein/Dioxygenase superfamily protein|loc|8418 8859 -1 # ID=32_4171|Type=CDS|transl_table=11]
TIGR01830	3oxo_ACP_reduc: 3-oxoacyl-[acyl-carrier-protein] reductase	Fatty acid and phospholipid metabolism	No	No	No	No	[Streptomyces sp strain TR42|fabG1|3-oxoacyl-[acyl-carrier-protein] reductase FabG1|loc|20748 21528 1 # ID=70_6231|Type=CDS|transl_table=11]
TIGR01312	XylB: xylulokinase	Energy metabolism	No	No	No	No	[Streptomyces sp strain TR42|xylB_2|Xylulose kinase|loc|71188 72634 -1 # ID=3_613|Type=CDS|transl_table=11]
TIGR00194	uvrC: excinuclease ABC subunit C	DNA metabolism	No	No	No	No	[Streptomyces sp strain TR42|uvrC|UvrABC system protein C|loc|172978 175411 1 # ID=7_1520|Type=CDS|transl_table=11]
TIGR00196	yjeF_cterm: YjeF family C-terminal domain	Unknown function	No	No	No	No	[Streptomyces sp strain TR42|nnr|Bifunctional NAD(P)H-hydrate repair enzyme Nnr|loc|32865 34278 1 # ID=36_4474|Type=CDS|transl_table=11]
TIGR00191	thrB: homoserine kinase	Amino acid biosynthesis	No	No	No	No	[Streptomyces sp strain TR42|thrB_1|Homoserine kinase|loc|86007 86925 1 # ID=16_2815|Type=CDS|transl_table=11]
TIGR00190	thiC: phosphomethylpyrimidine synthase	Biosynthesis of cofactors, prosthetic groups, and carriers	No	No	No	No	[Streptomyces sp strain TR42|thiC|Phosphomethylpyrimidine synthase|loc|24890 26675 -1 # ID=4_796|Type=CDS|transl_table=11]
TIGR00193	urease_gam: urease, gamma subunit	Central intermediary metabolism	Yes	Yes	No	No	[Streptomyces sp strain TR42|ureA_1|Urease subunit gamma|loc|36110 36413 -1 # ID=27_3830|Type=CDS|transl_table=11; Streptomyces sp strain TR42|ureA_2|Urease subunit alpha|loc|28541 29345 -1 # ID=43_4912|Type=CDS|transl_table=11]
TIGR00192	urease_beta: urease, beta subunit	Central intermediary metabolism	No	Yes	No	No	[Streptomyces sp strain TR42|ureB|Urease subunit beta|loc|35787 36099 -1 # ID=27_3829|Type=CDS|transl_table=11]
TIGR03178	allantoinase: allantoinase	Unclassified	No	Yes	No	No	[Streptomyces sp strain TR42|allB|Allantoinase|loc|100908 102246 -1 # ID=18_3026|Type=CDS|transl_table=11]
PGK	PF00162.15: Phosphoglycerate kinase	Unclassified	No	No	No	No	[Streptomyces sp strain TR42|pgk|Phosphoglycerate kinase|loc|180056 181268 1 # ID=7_1525|Type=CDS|transl_table=11]
TIGR01581	Mo_ABC_porter: NifC-like ABC-type porter	Unclassified	No	No	No	No	[Streptomyces sp strain TR42|modB|Molybdenum transport system permease protein ModB|loc|10963 11875 -1 # ID=39_4649|Type=CDS|transl_table=11]
TIGR02727	MTHFS_bact: 5-formyltetrahydrofolate cyclo-ligase	Central intermediary metabolism	No	No	No	No	[Streptomyces sp strain TR42|-|5-formyltetrahydrofolate cyclo-ligase family protein|loc|8104 8656 -1 # ID=113_7214|Type=CDS|transl_table=11]
TIGR02729	Obg_CgtA: Obg family GTPase CgtA	Protein synthesis	No	No	No	No	[Streptomyces sp strain TR42|obg|GTPase Obg|loc|3196 4642 1 # ID=23_3452|Type=CDS|transl_table=11]
TIGR02258	2_5_ligase: 2'-5' RNA ligase	Transcription	No	No	No	No	[Streptomyces sp strain TR42|ligT|2-5-RNA ligase|loc|85231 85804 -1 # ID=22_3427|Type=CDS|transl_table=11]
TIGR02152	D_ribokin_bact: ribokinase	Energy metabolism	No	No	No	No	[Streptomyces sp strain TR42|rbsK_1|Ribokinase|loc|65632 66526 -1 # ID=7_1428|Type=CDS|transl_table=11]
TIGR00580	mfd: transcription-repair coupling factor	DNA metabolism	No	No	No	No	[Streptomyces sp strain TR42|mfd|Transcription-repair-coupling factor|loc|31665 35211 1 # ID=44_4973|Type=CDS|transl_table=11]
TIGR00581	moaC: molybdenum cofactor biosynthesis protein C	Biosynthesis of cofactors, prosthetic groups, and carriers	No	No	No	No	[Streptomyces sp strain TR42|moaC2|Cyclic pyranopterin monophosphate synthase accessory protein 2|loc|11176 11689 1 # ID=113_7217|Type=CDS|transl_table=11]
TIGR02157	PA_CoA_Oxy2: phenylacetate-CoA oxygenase, PaaH subunit	Energy metabolism	No	No	No	No	[Streptomyces sp strain TR42|paaB|1,2-phenylacetyl-CoA epoxidase, subunit B|loc|135113 135401 -1 # ID=4_899|Type=CDS|transl_table=11]
TIGR02156	PA_CoA_Oxy1: phenylacetate-CoA oxygenase, PaaG subunit	Energy metabolism	No	No	No	No	[Streptomyces sp strain TR42|paaA|1,2-phenylacetyl-CoA epoxidase, subunit A|loc|135397 136432 -1 # ID=4_900|Type=CDS|transl_table=11]
TIGR03534	RF_mod_PrmC: protein-(glutamine-N5) methyltransferase, release factor-specific	Protein fate	No	No	No	No	[Streptomyces sp strain TR42|prmC_2|Release factor glutamine methyltransferase|loc|92402 93248 1 # ID=16_2820|Type=CDS|transl_table=11]
TIGR00223	panD: aspartate 1-decarboxylase	Biosynthesis of cofactors, prosthetic groups, and carriers	No	No	No	No	[Streptomyces sp strain TR42|panD|Aspartate 1-decarboxylase precursor|loc|130834 131254 -1 # ID=2_397|Type=CDS|transl_table=11]
TIGR00222	panB: 3-methyl-2-oxobutanoate hydroxymethyltransferase	Biosynthesis of cofactors, prosthetic groups, and carriers	Yes	Yes	Yes	No	[Streptomyces sp strain TR42|panB_1|3-methyl-2-oxobutanoate hydroxymethyltransferase|loc|42049 42898 1 # ID=30_4062|Type=CDS|transl_table=11; Streptomyces sp strain TR42|panB_2|3-methyl-2-oxobutanoate hydroxymethyltransferase|loc|59276 60143 -1 # ID=31_4141|Type=CDS|transl_table=11]
TIGR00221	nagA: N-acetylglucosamine-6-phosphate deacetylase	Central intermediary metabolism	No	Yes	No	No	[Streptomyces sp strain TR42|nagA|N-acetylglucosamine-6-phosphate deacetylase|loc|33048 34212 1 # ID=13_2371|Type=CDS|transl_table=11]
TIGR00220	mscL: large conductance mechanosensitive channel protein	Cellular processes	No	No	No	No	[Streptomyces sp strain TR42|mscL|Large-conductance mechanosensitive channel|loc|82507 82966 -1 # ID=28_3956|Type=CDS|transl_table=11]
TIGR01788	Glu-decarb-GAD: glutamate decarboxylase	Unclassified	No	No	No	No	[Streptomyces sp strain TR42|gadB_2|Glutamate decarboxylase|loc|5210 6617 1 # ID=65_6018|Type=CDS|transl_table=11]
TIGR01059	gyrB: DNA gyrase, B subunit	DNA metabolism	No	No	No	Yes	[Streptomyces sp strain TR42|gyrBR|DNA gyrase subunit B, novobiocin-resistant|loc|84930 87009 1 # ID=4_850|Type=CDS|transl_table=11]
TIGR00343	TIGR00343: pyridoxal 5'-phosphate synthase, synthase subunit Pdx1	Biosynthesis of cofactors, prosthetic groups, and carriers	No	No	No	No	[Streptomyces sp strain TR42|pdxS|Pyridoxal biosynthesis lyase PdxS|loc|128788 129694 -1 # ID=12_2314|Type=CDS|transl_table=11]
TIGR00344	alaS: alanine--tRNA ligase	Protein synthesis	No	No	No	No	[Streptomyces sp strain TR42|alaS|Alanine--tRNA ligase|loc|104095 106768 -1 # ID=12_2293|Type=CDS|transl_table=11]
TIGR00347	bioD: dethiobiotin synthase	Biosynthesis of cofactors, prosthetic groups, and carriers	No	No	No	No	[Streptomyces sp strain TR42|bioD|ATP-dependent dethiobiotin synthetase BioD|loc|50866 51583 1 # ID=27_3849|Type=CDS|transl_table=11]
TIGR01051	topA_bact: DNA topoisomerase I	DNA metabolism	No	No	No	No	[Streptomyces sp strain TR42|topA|DNA topoisomerase 1|loc|31841 34703 -1 # ID=65_6036|Type=CDS|transl_table=11]
TIGR01050	rpsS_bact: ribosomal protein uS19	Protein synthesis	No	No	No	No	[Streptomyces sp strain TR42|rpsS|30S ribosomal protein S19|loc|7615 7897 1 # ID=36_4438|Type=CDS|transl_table=11]
TIGR00876	tal_mycobact: transaldolase	Energy metabolism	Yes	No	No	No	[Streptomyces sp strain TR42|tal_1|Transaldolase|loc|190407 191526 -1 # ID=7_1535|Type=CDS|transl_table=11; Streptomyces sp strain TR42|tal_3|Transaldolase|loc|19732 20878 1 # ID=83_6651|Type=CDS|transl_table=11]
TIGR00877	purD: phosphoribosylamine--glycine ligase	Purines, pyrimidines, nucleosides, and nucleotides	No	No	No	No	[Streptomyces sp strain TR42|purD|Phosphoribosylamine--glycine ligase|loc|470 1727 1 # ID=79_6523|Type=CDS|transl_table=11]
TIGR00872	gnd_rel: 6-phosphogluconate dehydrogenase (decarboxylating)	Energy metabolism	Yes	No	No	No	[Streptomyces sp strain TR42|gnd_1|6-phosphogluconate dehydrogenase, decarboxylating|loc|81921 82797 1 # ID=4_847|Type=CDS|transl_table=11; Streptomyces sp strain TR42|gnd_2|6-phosphogluconate dehydrogenase, decarboxylating|loc|25046 25925 1 # ID=83_6655|Type=CDS|transl_table=11]
TIGR00873	gnd: 6-phosphogluconate dehydrogenase (decarboxylating)	Energy metabolism	No	No	No	No	[Streptomyces sp strain TR42|gndA|6-phosphogluconate dehydrogenase, NADP(+)-dependent, decarboxylating|loc|128722 130162 1 # ID=2_396|Type=CDS|transl_table=11]
TIGR01356	aroA: 3-phosphoshikimate 1-carboxyvinyltransferase	Amino acid biosynthesis	No	Yes	No	No	[Streptomyces sp strain TR42|aroA|3-phosphoshikimate 1-carboxyvinyltransferase|loc|22597 23938 -1 # ID=26_3731|Type=CDS|transl_table=11]
TIGR00871	zwf: glucose-6-phosphate dehydrogenase	Energy metabolism	Yes	No	No	No	[Streptomyces sp strain TR42|zwf_1|Glucose-6-phosphate 1-dehydrogenase|loc|188867 190406 -1 # ID=7_1534|Type=CDS|transl_table=11; Streptomyces sp strain TR42|zwf_3|Glucose-6-phosphate 1-dehydrogenase|loc|20874 22461 1 # ID=83_6652|Type=CDS|transl_table=11]
TIGR00977	citramal_synth: citramalate synthase	Unknown function	No	No	No	No	[Streptomyces sp strain TR42|leuA_2|2-isopropylmalate synthase|loc|20742 22350 -1 # ID=43_4905|Type=CDS|transl_table=11]
TIGR00975	3a0107s03: phosphate ABC transporter, phosphate-binding protein PstS	Transport and binding proteins	No	No	No	No	[Streptomyces sp strain TR42|pstS3|Phosphate-binding protein PstS 3 precursor|loc|29928 31059 -1 # ID=61_5859|Type=CDS|transl_table=11]
TIGR00974	3a0107s02c: phosphate ABC transporter, permease protein PstA	Transport and binding proteins	No	No	No	No	[Streptomyces sp strain TR42|pstA|Phosphate transport system permease protein PstA|loc|27740 28802 -1 # ID=61_5857|Type=CDS|transl_table=11]
TIGR00972	3a0107s01c2: phosphate ABC transporter, ATP-binding protein	Transport and binding proteins	No	No	No	No	[Streptomyces sp strain TR42|pstB3|Phosphate import ATP-binding protein PstB 3|loc|26925 27702 -1 # ID=61_5856|Type=CDS|transl_table=11]
TIGR00878	purM: phosphoribosylformylglycinamidine cyclo-ligase	Purines, pyrimidines, nucleosides, and nucleotides	No	No	No	No	[Streptomyces sp strain TR42|purM|Phosphoribosylformylglycinamidine cyclo-ligase|loc|18615 19683 1 # ID=79_6539|Type=CDS|transl_table=11]
TIGR00970	leuA_yeast: 2-isopropylmalate synthase	Amino acid biosynthesis	No	No	No	No	[Streptomyces sp strain TR42|leuA_1|2-isopropylmalate synthase|loc|72112 73834 1 # ID=23_3514|Type=CDS|transl_table=11]
TIGR03953	rplD_bact: 50S ribosomal protein uL4	Protein synthesis	No	No	No	No	[Streptomyces sp strain TR42|rplD|50S ribosomal protein L4|loc|5656 6307 1 # ID=36_4435|Type=CDS|transl_table=11]
TIGR03954	integ_memb_HG: integral membrane protein	Unknown function	No	No	No	No	[Streptomyces sp strain TR42|-|hypothetical protein|loc|15526 15871 1 # ID=32_4179|Type=CDS|transl_table=11; Streptomyces sp strain TR42|-|hypothetical protein|loc|18317 18656 1 # ID=32_4184|Type=CDS|transl_table=11]
TIGR02614	ftsW: cell division protein FtsW	Cellular processes	No	No	No	No	[Streptomyces sp strain TR42|ftsW_2|Lipid II flippase FtsW|loc|7507 8869 1 # ID=7_1372|Type=CDS|transl_table=11]
TIGR02753	sodN: superoxide dismutase, Ni	Unclassified	No	No	No	No	[Streptomyces sp strain TR42|sodN|Superoxide dismutase [Ni] precursor|loc|72413 72809 -1 # ID=26_3780|Type=CDS|transl_table=11]
TIGR01919	hisA-trpF: bifunctional HisA/TrpF protein	Unclassified	No	No	No	No	[Streptomyces sp strain TR42|priA_1|Phosphoribosyl isomerase A|loc|49031 49757 1 # ID=7_1408|Type=CDS|transl_table=11]
Methyltransf_5	PF01795.15: MraW methylase family	Unclassified	No	No	No	No	[Streptomyces sp strain TR42|rsmH|Ribosomal RNA small subunit methyltransferase H|loc|712 1642 -1 # ID=62_5879|Type=CDS|transl_table=11]
TIGR02027	rpoA: DNA-directed RNA polymerase, alpha subunit	Transcription	No	No	No	No	[Streptomyces sp strain TR42|rpoA|DNA-directed RNA polymerase subunit alpha|loc|19306 20329 1 # ID=36_4461|Type=CDS|transl_table=11]
TIGR03625	L3_bact: 50S ribosomal protein uL3	Unclassified	No	No	No	No	[Streptomyces sp strain TR42|rplC|50S ribosomal protein L3|loc|5003 5648 1 # ID=36_4434|Type=CDS|transl_table=11]
TIGR01855	IMP_synth_hisH: imidazole glycerol phosphate synthase, glutamine amidotransferase subunit	Amino acid biosynthesis	No	No	No	No	[Streptomyces sp strain TR42|hisH|Imidazole glycerol phosphate synthase subunit HisH|loc|48377 49028 1 # ID=7_1407|Type=CDS|transl_table=11]
TIGR00539	hemN_rel: putative oxygen-independent coproporphyrinogen III oxidase	Biosynthesis of cofactors, prosthetic groups, and carriers	No	No	No	No	[Streptomyces sp strain TR42|hemN_2|Oxygen-independent coproporphyrinogen-III oxidase 1|loc|39039 40272 1 # ID=23_3481|Type=CDS|transl_table=11]
TIGR00534	OpcA: glucose-6-phosphate dehydrogenase assembly protein OpcA	Protein fate	Yes	No	No	No	[Streptomyces sp strain TR42|-|Glucose-6-phosphate dehydrogenase subunit|loc|187767 188871 -1 # ID=7_1533|Type=CDS|transl_table=11; Streptomyces sp strain TR42|-|Glucose-6-phosphate dehydrogenase subunit|loc|22457 23384 1 # ID=83_6653|Type=CDS|transl_table=11]
TIGR01129	secD: protein-export membrane protein SecD	Protein fate	No	No	No	No	[Streptomyces sp strain TR42|-|preprotein translocase subunit SecD|loc|122312 124166 -1 # ID=12_2307|Type=CDS|transl_table=11]
TIGR01128	holA: DNA polymerase III, delta subunit	DNA metabolism	No	No	No	No	[Streptomyces sp strain TR42|-|hypothetical protein|loc|30874 31864 1 # ID=23_3476|Type=CDS|transl_table=11]
TIGR01127	ilvA_1Cterm: threonine ammonia-lyase	Amino acid biosynthesis	No	No	No	No	[Streptomyces sp strain TR42|tdcB_3|L-threonine dehydratase catabolic TdcB|loc|33734 34964 -1 # ID=48_5208|Type=CDS|transl_table=11]
TIGR01125	TIGR01125: ribosomal protein S12 methylthiotransferase RimO	Protein synthesis	No	No	No	No	[Streptomyces sp strain TR42|rimO|Ribosomal protein S12 methylthiotransferase RimO|loc|94506 95979 -1 # ID=20_3233|Type=CDS|transl_table=11]
TIGR01123	ilvE_II: branched-chain amino acid aminotransferase	Amino acid biosynthesis	No	Yes	No	No	[Streptomyces sp strain TR42|ilvE_2|Branched-chain-amino-acid aminotransferase|loc|29565 30654 -1 # ID=43_4913|Type=CDS|transl_table=11]
TIGR00126	deoC: deoxyribose-phosphate aldolase	Purines, pyrimidines, nucleosides, and nucleotides	No	No	No	No	[Streptomyces sp strain TR42|deoC|Deoxyribose-phosphate aldolase|loc|46918 47878 -1 # ID=52_5431|Type=CDS|transl_table=11]
TIGR00120	ArgJ: glutamate N-acetyltransferase/amino-acid acetyltransferase	Amino acid biosynthesis	No	No	No	No	[Streptomyces sp strain TR42|argJ|Arginine biosynthesis bifunctional protein ArgJ|loc|22493 23645 1 # ID=88_6793|Type=CDS|transl_table=11]
TIGR00121	birA_ligase: biotin--[acetyl-CoA-carboxylase] ligase	Protein fate	No	No	No	No	[Streptomyces sp strain TR42|birA_2|Bifunctional ligase/repressor BirA|loc|59993 60857 -1 # ID=48_5233|Type=CDS|transl_table=11]
TIGR01236	D1pyr5carbox1: 1-pyrroline-5-carboxylate dehydrogenase	Energy metabolism	No	Yes	No	No	[Streptomyces sp strain TR42|rocA1|1-pyrroline-5-carboxylate dehydrogenase 1|loc|35109 36741 -1 # ID=43_4919|Type=CDS|transl_table=11]
TIGR00129	fdhD_narQ: formate dehydrogenase family accessory protein FdhD	Energy metabolism	No	No	No	No	[Streptomyces sp strain TR42|-|formate dehydrogenase accessory protein|loc|11726 12581 -1 # ID=17_2862|Type=CDS|transl_table=11]
TIGR00753	undec_PP_bacA: undecaprenyl-diphosphatase UppP	Cell envelope	No	No	No	No	[Streptomyces sp strain TR42|uppP|Undecaprenyl-diphosphatase|loc|19376 20213 1 # ID=87_6758|Type=CDS|transl_table=11]
TIGR00459	aspS_bact: aspartate--tRNA ligase	Protein synthesis	No	No	No	No	[Streptomyces sp strain TR42|aspS|Aspartate--tRNA ligase|loc|184350 186114 1 # ID=4_943|Type=CDS|transl_table=11]
TIGR01536	asn_synth_AEB: asparagine synthase (glutamine-hydrolyzing)	Amino acid biosynthesis	Yes	Yes	Yes	No	[Streptomyces sp strain TR42|asnO_1|Asparagine synthetase [glutamine-hydrolyzing] 3|loc|146880 148662 -1 # ID=2_411|Type=CDS|transl_table=11; Streptomyces sp strain TR42|asnO_2|Asparagine synthetase [glutamine-hydrolyzing] 3|loc|17632 19468 -1 # ID=3_566|Type=CDS|transl_table=11; Streptomyces sp strain TR42|asnO_3|Asparagine synthetase [glutamine-hydrolyzing] 3|loc|139420 141262 1 # ID=11_2182|Ty…
TIGR00750	lao: LAO/AO transport system ATPase	Transport and binding proteins	Yes	No	No	No	[Streptomyces sp strain TR42|-|putative GTPase/MT1543|loc|179386 180385 1 # ID=6_1343|Type=CDS|transl_table=11; Streptomyces sp strain TR42|-|putative GTPase/MT1543|loc|10247 11204 1 # ID=32_4173|Type=CDS|transl_table=11]
TIGR00755	ksgA: ribosomal RNA small subunit methyltransferase A	Protein synthesis	No	No	No	No	[Streptomyces sp strain TR42|rsmA|Ribosomal RNA small subunit methyltransferase A|loc|5973 6843 -1 # ID=73_6334|Type=CDS|transl_table=11]
TIGR00754	bfr: bacterioferritin	Transport and binding proteins	No	No	No	No	[Streptomyces sp strain TR42|bfr|Bacterioferritin|loc|27629 28139 1 # ID=62_5904|Type=CDS|transl_table=11]
TIGR02504	NrdJ_Z: ribonucleoside-diphosphate reductase, adenosylcobalamin-dependent	Purines, pyrimidines, nucleosides, and nucleotides	No	Yes	No	No	[Streptomyces sp strain TR42|nrdJ|Vitamin B12-dependent ribonucleotide reductase|loc|18249 21150 -1 # ID=20_3166|Type=CDS|transl_table=11]
TIGR03594	GTPase_EngA: ribosome-associated GTPase EngA	Protein synthesis	No	No	No	No	[Streptomyces sp strain TR42|der|GTPase Der|loc|7373 8855 1 # ID=89_6807|Type=CDS|transl_table=11]
TIGR00759	aceE: pyruvate dehydrogenase (acetyl-transferring), homodimeric type	Unclassified	Yes	No	No	No	[Streptomyces sp strain TR42|aceE_1|Pyruvate dehydrogenase E1 component|loc|116128 118876 -1 # ID=8_1659|Type=CDS|transl_table=11; Streptomyces sp strain TR42|aceE_2|Pyruvate dehydrogenase E1 component|loc|61122 63834 -1 # ID=42_4882|Type=CDS|transl_table=11]
TIGR00453	ispD: 2-C-methyl-D-erythritol 4-phosphate cytidylyltransferase	Biosynthesis of cofactors, prosthetic groups, and carriers	No	No	No	No	[Streptomyces sp strain TR42|ispD|2-C-methyl-D-erythritol 4-phosphate cytidylyltransferase|loc|94244 95030 -1 # ID=13_2432|Type=CDS|transl_table=11]
TIGR00455	apsK: adenylyl-sulfate kinase	Central intermediary metabolism	No	No	No	No	[Streptomyces sp strain TR42|sat_cysC|putative bifunctional SAT/APS kinase|loc|42656 43193 1 # ID=50_5319|Type=CDS|transl_table=11]
TIGR00456	argS: arginine--tRNA ligase	Protein synthesis	No	No	No	No	[Streptomyces sp strain TR42|argS_2|Arginine--tRNA ligase|loc|44686 46468 -1 # ID=60_5818|Type=CDS|transl_table=11]
TIGR00018	panC: pantoate--beta-alanine ligase	Biosynthesis of cofactors, prosthetic groups, and carriers	No	Yes	Yes	No	[Streptomyces sp strain TR42|panC|Pantothenate synthetase|loc|47310 48186 1 # ID=30_4067|Type=CDS|transl_table=11]
TIGR00392	ileS: isoleucine--tRNA ligase	Protein synthesis	No	No	No	No	[Streptomyces sp strain TR42|ileS|Isoleucine--tRNA ligase|loc|16371 19515 -1 # ID=7_1381|Type=CDS|transl_table=11]
TIGR01970	DEAH_box_HrpB: ATP-dependent helicase HrpB	Unknown function	No	No	No	No	[Streptomyces sp strain TR42|hrpB_1|ATP-dependent RNA helicase HrpB|loc|122435 124997 -1 # ID=7_1472|Type=CDS|transl_table=11]
TIGR00396	leuS_bact: leucine--tRNA ligase	Protein synthesis	No	No	No	No	[Streptomyces sp strain TR42|leuS|Leucine--tRNA ligase|loc|20140 23014 1 # ID=23_3468|Type=CDS|transl_table=11]
TIGR00011	YbaK_EbsC: Cys-tRNA(Pro) deacylase	Protein synthesis	No	No	No	No	[Streptomyces sp strain TR42|ybaK_1|Cys-tRNA(Pro)/Cys-tRNA(Cys) deacylase YbaK|loc|40909 41413 -1 # ID=7_1399|Type=CDS|transl_table=11]
TIGR00012	L29: ribosomal protein uL29	Protein synthesis	No	No	No	No	[Streptomyces sp strain TR42|rpmC|50S ribosomal protein L29|loc|9535 9760 1 # ID=36_4442|Type=CDS|transl_table=11]
TIGR00398	metG: methionine--tRNA ligase	Protein synthesis	No	No	No	No	[Streptomyces sp strain TR42|metG_1|Methionine--tRNA ligase|loc|187048 188665 -1 # ID=4_945|Type=CDS|transl_table=11]
TIGR01978	sufC: FeS assembly ATPase SufC	Biosynthesis of cofactors, prosthetic groups, and carriers	No	No	No	No	[Streptomyces sp strain TR42|yurY|Vegetative protein 296|loc|203967 204732 1 # ID=7_1549|Type=CDS|transl_table=11]
TIGR02927	SucB_Actino: 2-oxoglutarate dehydrogenase, E2 component, dihydrolipoamide succinyltransferase	Unclassified	No	No	No	No	[Streptomyces sp strain TR42|dlaT|Dihydrolipoyllysine-residue acetyltransferase component of pyruvate dehydrogenase complex|loc|67762 68683 -1 # ID=42_4886|Type=CDS|transl_table=11]
TIGR00016	ackA: acetate kinase	Energy metabolism	No	No	No	No	[Streptomyces sp strain TR42|ackA|Acetate kinase|loc|27219 28428 -1 # ID=32_4192|Type=CDS|transl_table=11]
TIGR00017	cmk: cytidylate kinase	Purines, pyrimidines, nucleosides, and nucleotides	No	No	No	No	[Streptomyces sp strain TR42|cmk|Cytidylate kinase|loc|5916 6612 1 # ID=89_6805|Type=CDS|transl_table=11]
TIGR00151	ispF: 2-C-methyl-D-erythritol 2,4-cyclodiphosphate synthase	Biosynthesis of cofactors, prosthetic groups, and carriers	No	No	No	No	[Streptomyces sp strain TR42|ispF|2-C-methyl-D-erythritol 2,4-cyclodiphosphate synthase|loc|93754 94255 -1 # ID=13_2431|Type=CDS|transl_table=11]
TIGR00150	T6A_YjeE: tRNA threonylcarbamoyl adenosine modification protein YjeE	Protein synthesis	No	No	No	No	[Streptomyces sp strain TR42|tsaE|tRNA threonylcarbamoyladenosine biosynthesis protein TsaE|loc|37110 37557 1 # ID=36_4477|Type=CDS|transl_table=11]
TIGR00152	TIGR00152: dephospho-CoA kinase	Biosynthesis of cofactors, prosthetic groups, and carriers	No	No	No	No	[Streptomyces sp strain TR42|coaE|Dephospho-CoA kinase|loc|130110 130737 1 # ID=7_1477|Type=CDS|transl_table=11]
TIGR00154	ispE: 4-(cytidine 5'-diphospho)-2-C-methyl-D-erythritol kinase	Biosynthesis of cofactors, prosthetic groups, and carriers	No	No	No	No	[Streptomyces sp strain TR42|ispE|4-diphosphocytidyl-2-C-methyl-D-erythritol kinase|loc|5048 5942 -1 # ID=73_6333|Type=CDS|transl_table=11]
TIGR00157	TIGR00157: ribosome small subunit-dependent GTPase A	Protein synthesis	Yes	Yes	No	No	[Streptomyces sp strain TR42|rsgA_1|Putative ribosome biogenesis GTPase RsgA|loc|21575 22586 -1 # ID=26_3730|Type=CDS|transl_table=11; Streptomyces sp strain TR42|rsgA_2|Putative ribosome biogenesis GTPase RsgA|loc|3150 4227 -1 # ID=50_5287|Type=CDS|transl_table=11]
TIGR00158	L9: ribosomal protein bL9	Protein synthesis	No	No	No	No	[Streptomyces sp strain TR42|rplI|50S ribosomal protein L9|loc|45719 46166 -1 # ID=4_817|Type=CDS|transl_table=11]
TIGR01389	recQ: ATP-dependent DNA helicase RecQ	DNA metabolism	No	No	No	No	[Streptomyces sp strain TR42|recQ_2|ATP-dependent DNA helicase RecQ|loc|10194 12198 1 # ID=21_3250|Type=CDS|transl_table=11]
TIGR01224	hutI: imidazolonepropionase	Energy metabolism	No	No	No	No	[Streptomyces sp strain TR42|hutI|Imidazolonepropionase|loc|7705 8881 1 # ID=78_6497|Type=CDS|transl_table=11]
TIGR01225	hutH: histidine ammonia-lyase	Energy metabolism	No	No	No	No	[Streptomyces sp strain TR42|hutH_2|Histidine ammonia-lyase|loc|51090 52701 -1 # ID=48_5225|Type=CDS|transl_table=11]
TIGR00981	rpsL_bact: ribosomal protein uS12	Protein synthesis	No	No	No	No	[Streptomyces sp strain TR42|rpsL|30S ribosomal protein S12|loc|98082 98454 1 # ID=21_3338|Type=CDS|transl_table=11]
TIGR00628	ung: uracil-DNA glycosylase	DNA metabolism	No	Yes	No	No	[Streptomyces sp strain TR42|ung_2|Uracil-DNA glycosylase|loc|41986 42670 1 # ID=39_4683|Type=CDS|transl_table=11]
TIGR03815	CpaE_hom_Actino: helicase/secretion neighborhood CpaE-like protein	Unclassified	No	No	No	No	[Streptomyces sp strain TR42|-|CobQ/CobB/MinD/ParA nucleotide binding domain protein|loc|1794 2892 -1 # ID=126_7342|Type=CDS|transl_table=11]
TIGR03816	tadE_like_DECH: helicase/secretion neighborhood TadE-like protein	Unknown function	No	No	No	No	[Streptomyces sp strain TR42|-|hypothetical protein|loc|44928 45414 -1 # ID=65_6044|Type=CDS|transl_table=11]
TIGR04382	myo_inos_iolC_N: 5-dehydro-2-deoxygluconokinase	Energy metabolism	No	No	No	No	[Streptomyces sp strain TR42|iolC|5-dehydro-2-deoxygluconokinase|loc|41044 41995 1 # ID=56_5619|Type=CDS|transl_table=11]
TIGR01900	dapE-gram_pos: succinyl-diaminopimelate desuccinylase	Amino acid biosynthesis	No	No	No	No	[Streptomyces sp strain TR42|dapE_5|Succinyl-diaminopimelate desuccinylase|loc|10634 11714 1 # ID=101_7064|Type=CDS|transl_table=11]
TIGR02210	rodA_shape: rod shape-determining protein RodA	Cellular processes	No	No	No	No	[Streptomyces sp strain TR42|ftsW_4|Lipid II flippase FtsW|loc|8621 9818 -1 # ID=41_4775|Type=CDS|transl_table=11]
TIGR02412	pepN_strep_liv: aminopeptidase N	Unclassified	Yes	No	No	No	[Streptomyces sp strain TR42|pepN_4|Aminopeptidase N|loc|96292 98785 1 # ID=7_1453|Type=CDS|transl_table=11; Streptomyces sp strain TR42|pepN_8|Aminopeptidase N|loc|64790 67388 1 # ID=41_4824|Type=CDS|transl_table=11; Streptomyces sp strain TR42|pepN_9|Aminopeptidase N|loc|18685 21367 -1 # ID=48_5192|Type=CDS|transl_table=11; Streptomyces sp strain TR42|pepN_12|Aminopeptidase N|loc|27115 29686 1 …
TIGR03346	chaperone_ClpB: ATP-dependent chaperone protein ClpB	Protein fate	Yes	Yes	No	No	[Streptomyces sp strain TR42|clpB_1|Chaperone protein ClpB|loc|30490 33130 1 # ID=11_2099|Type=CDS|transl_table=11; Streptomyces sp strain TR42|clpB_3|Chaperone protein ClpB|loc|3896 6494 -1 # ID=53_5445|Type=CDS|transl_table=11]
TIGR00302	TIGR00302: phosphoribosylformylglycinamidine synthase, purS protein	Purines, pyrimidines, nucleosides, and nucleotides	No	No	No	No	[Streptomyces sp strain TR42|-|phosphoribosylformylglycinamidine synthase subunit PurS|loc|11602 11875 1 # ID=79_6532|Type=CDS|transl_table=11]
TIGR03188	histidine_hisI: phosphoribosyl-ATP diphosphatase	Amino acid biosynthesis	No	No	No	No	[Streptomyces sp strain TR42|hisE_1|Phosphoribosyl-ATP pyrophosphatase|loc|35247 35520 -1 # ID=12_2230|Type=CDS|transl_table=11]
TIGR01091	upp: uracil phosphoribosyltransferase	Purines, pyrimidines, nucleosides, and nucleotides	No	No	No	No	[Streptomyces sp strain TR42|upp|Uracil phosphoribosyltransferase|loc|11802 12444 -1 # ID=69_6178|Type=CDS|transl_table=11]
TIGR01090	apt: adenine phosphoribosyltransferase	Purines, pyrimidines, nucleosides, and nucleotides	No	No	No	No	[Streptomyces sp strain TR42|apt|Adenine phosphoribosyltransferase|loc|120672 121212 -1 # ID=12_2305|Type=CDS|transl_table=11]
TIGR03181	PDH_E1_alph_x: pyruvate dehydrogenase (acetyl-transferring) E1 component, alpha subunit	Energy metabolism	Yes	No	No	No	[Streptomyces sp strain TR42|bkdA_1|3-methyl-2-oxobutanoate dehydrogenase subunit alpha|loc|144713 145868 1 # ID=4_908|Type=CDS|transl_table=11; Streptomyces sp strain TR42|bkdA_2|3-methyl-2-oxobutanoate dehydrogenase subunit alpha|loc|159705 160959 1 # ID=4_921|Type=CDS|transl_table=11]
TIGR03180	UraD_2: OHCU decarboxylase	Unclassified	No	No	No	No	[Streptomyces sp strain TR42|pucL|Uric acid degradation bifunctional protein PucL|loc|14748 15261 -1 # ID=38_4589|Type=CDS|transl_table=11]
TIGR01311	glycerol_kin: glycerol kinase	Energy metabolism	No	No	No	No	[Streptomyces sp strain TR42|glpK_2|Glycerol kinase|loc|10491 12030 -1 # ID=106_7143|Type=CDS|transl_table=11]
TIGR01099	galU: UTP--glucose-1-phosphate uridylyltransferase	Cell envelope	Yes	No	No	No	[Streptomyces sp strain TR42|gtaB_1|UTP--glucose-1-phosphate uridylyltransferase|loc|4722 5631 -1 # ID=23_3453|Type=CDS|transl_table=11; Streptomyces sp strain TR42|gtaB_2|UTP--glucose-1-phosphate uridylyltransferase|loc|8841 9753 1 # ID=113_7215|Type=CDS|transl_table=11]
TIGR00228	ruvC: crossover junction endodeoxyribonuclease RuvC	DNA metabolism	No	No	No	No	[Streptomyces sp strain TR42|ruvC|Crossover junction endodeoxyribonuclease RuvC|loc|126653 127193 -1 # ID=12_2311|Type=CDS|transl_table=11]
TIGR03686	pupylate_PafA: Pup--protein ligase	Protein fate	No	No	No	No	[Streptomyces sp strain TR42|pafA|Pup--protein ligase|loc|52236 53598 -1 # ID=37_4558|Type=CDS|transl_table=11]
TIGR02067	his_9_HisN: histidinol-phosphatase	Amino acid biosynthesis	No	Yes	No	No	[Streptomyces sp strain TR42|hisN|Histidinol-phosphatase|loc|18944 19745 -1 # ID=26_3726|Type=CDS|transl_table=11]
TIGR00577	fpg: DNA-formamidopyrimidine glycosylase	DNA metabolism	No	No	No	No	[Streptomyces sp strain TR42|fpg1|Formamidopyrimidine-DNA glycosylase 1|loc|109539 110400 -1 # ID=14_2582|Type=CDS|transl_table=11]
TIGR01751	crot-CoA-red: crotonyl-CoA carboxylase/reductase	Unclassified	Yes	Yes	No	No	[Streptomyces sp strain TR42|ccrA2_1|Crotonyl-CoA reductase|loc|320837 322094 1 # ID=1_193|Type=CDS|transl_table=11; Streptomyces sp strain TR42|ccrA2_2|Crotonyl-CoA reductase|loc|48744 50088 -1 # ID=45_5046|Type=CDS|transl_table=11]
TIGR00575	dnlj: DNA ligase, NAD-dependent	DNA metabolism	No	No	No	No	[Streptomyces sp strain TR42|ligA|DNA ligase|loc|429 2628 -1 # ID=71_6255|Type=CDS|transl_table=11]
TIGR01169	rplA_bact: ribosomal protein uL1	Protein synthesis	No	No	No	No	[Streptomyces sp strain TR42|rplA|50S ribosomal protein L1|loc|68058 68784 1 # ID=21_3308|Type=CDS|transl_table=11]
TIGR00273	TIGR00273: iron-sulfur cluster-binding protein	Energy metabolism	No	Yes	No	No	[Streptomyces sp strain TR42|lutB|Lactate utilization protein B|loc|100186 101662 -1 # ID=15_2704|Type=CDS|transl_table=11]
TIGR00274	TIGR00274: N-acetylmuramic acid 6-phosphate etherase	Cell envelope	No	No	No	No	[Streptomyces sp strain TR42|murQ|N-acetylmuramic acid 6-phosphate etherase|loc|17646 18570 1 # ID=13_2357|Type=CDS|transl_table=11]
TIGR01163	rpe: ribulose-phosphate 3-epimerase	Energy metabolism	No	No	No	No	[Streptomyces sp strain TR42|rpe|Ribulose-phosphate 3-epimerase|loc|71068 71755 -1 # ID=12_2262|Type=CDS|transl_table=11]
TIGR01162	purE: phosphoribosylaminoimidazole carboxylase, catalytic subunit	Purines, pyrimidines, nucleosides, and nucleotides	No	No	No	No	[Streptomyces sp strain TR42|purE|N5-carboxyaminoimidazole ribonucleotide mutase|loc|21788 22310 1 # ID=78_6510|Type=CDS|transl_table=11]
TIGR01161	purK: phosphoribosylaminoimidazole carboxylase, ATPase subunit	Purines, pyrimidines, nucleosides, and nucleotides	No	No	No	No	[Streptomyces sp strain TR42|purK|N5-carboxyaminoimidazole ribonucleotide synthase|loc|20673 21792 1 # ID=78_6509|Type=CDS|transl_table=11]
TIGR01994	SUF_scaf_2: SUF system FeS assembly protein, NifU family	Biosynthesis of cofactors, prosthetic groups, and carriers	No	No	No	No	[Streptomyces sp strain TR42|nifU|NifU-like protein|loc|206017 206470 1 # ID=7_1551|Type=CDS|transl_table=11]
TIGR01164	rplP_bact: ribosomal protein uL16	Protein synthesis	No	No	No	No	[Streptomyces sp strain TR42|rplP|50S ribosomal protein L16|loc|9116 9536 1 # ID=36_4441|Type=CDS|transl_table=11]
TIGR01369	CPSaseII_lrg: carbamoyl-phosphate synthase, large subunit	Purines, pyrimidines, nucleosides, and nucleotides	No	No	No	No	[Streptomyces sp strain TR42|carB|Carbamoyl-phosphate synthase large chain|loc|85543 88852 -1 # ID=12_2276|Type=CDS|transl_table=11]
TIGR01368	CPSaseIIsmall: carbamoyl-phosphate synthase, small subunit	Purines, pyrimidines, nucleosides, and nucleotides	No	No	No	No	[Streptomyces sp strain TR42|carA|Carbamoyl-phosphate synthase small chain|loc|88844 89987 -1 # ID=12_2277|Type=CDS|transl_table=11]
TIGR01510	coaD_prev_kdtB: pantetheine-phosphate adenylyltransferase	Biosynthesis of cofactors, prosthetic groups, and carriers	Yes	No	Yes	No	[Streptomyces sp strain TR42|coaD_1|Phosphopantetheine adenylyltransferase|loc|86258 86684 1 # ID=6_1262|Type=CDS|transl_table=11; Streptomyces sp strain TR42|coaD_2|Phosphopantetheine adenylyltransferase|loc|113564 114074 -1 # ID=14_2587|Type=CDS|transl_table=11]
TIGR01009	rpsC_bact: ribosomal protein uS3	Protein synthesis	No	No	No	No	[Streptomyces sp strain TR42|rpsC|30S ribosomal protein S3|loc|8289 9111 1 # ID=36_4440|Type=CDS|transl_table=11]
TIGR02257	cobalto_cobN: cobaltochelatase, CobN subunit	Biosynthesis of cofactors, prosthetic groups, and carriers	No	No	No	No	[Streptomyces sp strain TR42|cobN|Aerobic cobaltochelatase subunit CobN|loc|13284 16941 1 # ID=105_7132|Type=CDS|transl_table=11]
TIGR01366	serC_3: putative phosphoserine aminotransferase	Amino acid biosynthesis	No	No	No	No	[Streptomyces sp strain TR42|serC|Phosphoserine aminotransferase|loc|77102 78221 1 # ID=22_3418|Type=CDS|transl_table=11]
TIGR03960	rSAM_fuse_unch: radical SAM family uncharacterized protein	Unknown function	No	No	No	No	[Streptomyces sp strain TR42|-|Radical SAM superfamily protein|loc|5016 6978 -1 # ID=41_4773|Type=CDS|transl_table=11]
TIGR00414	serS: serine--tRNA ligase	Protein synthesis	Yes	Yes	Yes	No	[Streptomyces sp strain TR42|serS_1|Serine--tRNA ligase|loc|1753 2992 1 # ID=4_777|Type=CDS|transl_table=11; Streptomyces sp strain TR42|serS_2|Serine--tRNA ligase|loc|138218 139496 1 # ID=6_1305|Type=CDS|transl_table=11]
TIGR00416	sms: DNA repair protein RadA	DNA metabolism	No	No	No	No	[Streptomyces sp strain TR42|-|hypothetical protein|loc|17952 19461 1 # ID=66_6062|Type=CDS|transl_table=11]
TIGR00418	thrS: threonine--tRNA ligase	Protein synthesis	No	No	No	No	[Streptomyces sp strain TR42|thrS|Threonine--tRNA ligase|loc|138453 140430 -1 # ID=12_2322|Type=CDS|transl_table=11]
TIGR00419	tim: triose-phosphate isomerase	Energy metabolism	No	No	No	No	[Streptomyces sp strain TR42|tpiA|Triosephosphate isomerase|loc|181274 182051 1 # ID=7_1526|Type=CDS|transl_table=11]
TIGR01722	MMSDH: methylmalonate-semialdehyde dehydrogenase (acylating)	Energy metabolism	No	No	No	No	[Streptomyces sp strain TR42|mmsA|Methylmalonate-semialdehyde dehydrogenase [acylating]|loc|45759 47262 1 # ID=56_5623|Type=CDS|transl_table=11]
TIGR03919	T7SS_EccB: type VII secretion protein EccB	Protein fate	No	No	No	No	[Streptomyces sp strain TR42|eccB1|ESX-1 secretion system protein eccB1|loc|2248 3727 -1 # ID=11_2077|Type=CDS|transl_table=11; Streptomyces sp strain TR42|-|hypothetical protein|loc|25556 27086 -1 # ID=72_6320|Type=CDS|transl_table=11]
TIGR01198	pgl: 6-phosphogluconolactonase	Energy metabolism	No	No	No	No	[Streptomyces sp strain TR42|pgl_2|6-phosphogluconolactonase|loc|186988 187771 -1 # ID=7_1532|Type=CDS|transl_table=11]
TIGR00055	uppS: di-trans,poly-cis-decaprenylcistransferase	Cell envelope	No	Yes	Yes	No	[Streptomyces sp strain TR42|uppS_1|Isoprenyl transferase|loc|34631 35402 -1 # ID=1_34|Type=CDS|transl_table=11; Streptomyces sp strain TR42|-|Trans,polycis-polyprenyl diphosphate synthase ((2Z,6E)-farnesyl diphosphate specific)|loc|1329 2160 1 # ID=8_1563|Type=CDS|transl_table=11; Streptomyces sp strain TR42|uppS_2|Decaprenyl diphosphate synthase|loc|17548 19222 1 # ID=24_3554|Type=CDS|transl_ta…
TIGR00057	TIGR00057: tRNA threonylcarbamoyl adenosine modification protein, Sua5/YciO/YrdC/YwlC family	Protein synthesis	Yes	No	No	No	[Streptomyces sp strain TR42|ywlC_2|Threonylcarbamoyl-AMP synthase|loc|93298 93946 1 # ID=16_2821|Type=CDS|transl_table=11; Streptomyces sp strain TR42|ywlC_3|Threonylcarbamoyl-AMP synthase|loc|28108 28729 1 # ID=19_3069|Type=CDS|transl_table=11]
TIGR00119	acolac_sm: acetolactate synthase, small subunit	Amino acid biosynthesis	No	Yes	No	No	[Streptomyces sp strain TR42|ilvH|Acetolactate synthase small subunit|loc|44271 44796 -1 # ID=43_4926|Type=CDS|transl_table=11]
TIGR00118	acolac_lg: acetolactate synthase, large subunit, biosynthetic type	Amino acid biosynthesis	No	Yes	No	No	[Streptomyces sp strain TR42|ilvB1|Acetolactate synthase large subunit IlvB1|loc|44818 46666 -1 # ID=43_4927|Type=CDS|transl_table=11]
TIGR02960	SigX5: RNA polymerase sigma-70 factor, TIGR02960 family	Unclassified	No	No	No	No	[Streptomyces sp strain TR42|sigG|ECF RNA polymerase sigma factor SigG|loc|30025 31039 -1 # ID=52_5414|Type=CDS|transl_table=11]
TIGR02961	allantoicase: allantoicase	Purines, pyrimidines, nucleosides, and nucleotides	No	Yes	No	No	[Streptomyces sp strain TR42|alc|allantoicase|loc|99724 100840 -1 # ID=18_3025|Type=CDS|transl_table=11]
TIGR00115	tig: trigger factor	Protein fate	No	No	No	No	[Streptomyces sp strain TR42|tig|Trigger factor|loc|27000 28368 -1 # ID=41_4790|Type=CDS|transl_table=11]
TIGR00114	lumazine-synth: 6,7-dimethyl-8-ribityllumazine synthase	Biosynthesis of cofactors, prosthetic groups, and carriers	No	No	No	No	[Streptomyces sp strain TR42|ribH|6,7-dimethyl-8-ribityllumazine synthase|loc|35554 36040 -1 # ID=12_2231|Type=CDS|transl_table=11]
TIGR00116	tsf: translation elongation factor Ts	Protein synthesis	No	No	No	No	[Streptomyces sp strain TR42|tsf|Elongation factor Ts|loc|67336 68173 -1 # ID=14_2543|Type=CDS|transl_table=11]
TIGR00110	ilvD: dihydroxy-acid dehydratase	Amino acid biosynthesis	No	No	No	No	[Streptomyces sp strain TR42|ilvD|Dihydroxy-acid dehydratase|loc|9586 11440 -1 # ID=66_6056|Type=CDS|transl_table=11]
TIGR00112	proC: pyrroline-5-carboxylate reductase	Amino acid biosynthesis	No	No	No	No	[Streptomyces sp strain TR42|proC|Pyrroline-5-carboxylate reductase|loc|758 1571 -1 # ID=66_6048|Type=CDS|transl_table=11]
TIGR00708	cobA: cob(I)yrinic acid a,c-diamide adenosyltransferase	Biosynthesis of cofactors, prosthetic groups, and carriers	No	No	No	No	[Streptomyces sp strain TR42|cobO|Cob(I)yrinic acid a,c-diamide adenosyltransferase|loc|748 1348 1 # ID=67_6089|Type=CDS|transl_table=11]
TIGR01266	fum_ac_acetase: fumarylacetoacetase	Energy metabolism	No	No	No	No	[Streptomyces sp strain TR42|-|Fumarylacetoacetate (FAA) hydrolase family protein|loc|13360 14581 -1 # ID=21_3252|Type=CDS|transl_table=11]
TIGR01260	ATP_synt_c: ATP synthase F0, C subunit	Energy metabolism	No	No	No	No	[Streptomyces sp strain TR42|atpE|ATP synthase subunit c|loc|99313 99544 1 # ID=16_2827|Type=CDS|transl_table=11]
TIGR00665	DnaB: replicative DNA helicase	DNA metabolism	No	No	No	No	[Streptomyces sp strain TR42|dnaB|Replicative DNA helicase|loc|42287 43766 -1 # ID=4_815|Type=CDS|transl_table=11]
TIGR01263	4HPPD: 4-hydroxyphenylpyruvate dioxygenase	Energy metabolism	No	No	No	No	[Streptomyces sp strain TR42|hpd|4-hydroxyphenylpyruvate dioxygenase|loc|13124 14273 1 # ID=104_7114|Type=CDS|transl_table=11]
TIGR00700	GABAtrnsam: 4-aminobutyrate transaminase	Central intermediary metabolism	No	No	No	No	[Streptomyces sp strain TR42|gabT|4-aminobutyrate aminotransferase GabT|loc|27584 28919 1 # ID=14_2508|Type=CDS|transl_table=11]
TIGR00461	gcvP: glycine dehydrogenase	Energy metabolism	No	No	No	No	[Streptomyces sp strain TR42|gcvP|Glycine dehydrogenase (decarboxylating)|loc|6305 9191 1 # ID=39_4646|Type=CDS|transl_table=11]
TIGR00460	fmt: methionyl-tRNA formyltransferase	Protein synthesis	No	No	No	No	[Streptomyces sp strain TR42|fmt_2|Methionyl-tRNA formyltransferase|loc|74090 75023 -1 # ID=12_2265|Type=CDS|transl_table=11]
TIGR00465	ilvC: ketol-acid reductoisomerase	Amino acid biosynthesis	No	Yes	No	No	[Streptomyces sp strain TR42|ilvC|Ketol-acid reductoisomerase|loc|43143 44142 -1 # ID=43_4925|Type=CDS|transl_table=11]
TIGR00464	gltX_bact: glutamate--tRNA ligase	Protein synthesis	No	No	No	No	[Streptomyces sp strain TR42|gltX|Glutamate--tRNA ligase|loc|139916 141407 -1 # ID=14_2613|Type=CDS|transl_table=11]
TIGR00467	lysS_arch: lysine--tRNA ligase	Protein synthesis	No	No	No	No	[Streptomyces sp strain TR42|lysS|Lysine--tRNA ligase|loc|46687 48418 1 # ID=60_5819|Type=CDS|transl_table=11]
TIGR01465	cobM_cbiF: precorrin-4 C11-methyltransferase	Biosynthesis of cofactors, prosthetic groups, and carriers	No	No	No	No	[Streptomyces sp strain TR42|cbiF|Cobalt-precorrin-4 C(11)-methyltransferase|loc|4395 5286 1 # ID=67_6093|Type=CDS|transl_table=11]
TIGR00468	pheS: phenylalanine--tRNA ligase, alpha subunit	Protein synthesis	No	No	No	No	[Streptomyces sp strain TR42|pheS|Phenylalanine--tRNA ligase alpha subunit|loc|10460 11582 -1 # ID=37_4519|Type=CDS|transl_table=11]
TIGR01469	cobA_cysG_Cterm: uroporphyrinogen-III C-methyltransferase	Biosynthesis of cofactors, prosthetic groups, and carriers	No	No	No	No	[Streptomyces sp strain TR42|sumT|Uroporphyrinogen-III C-methyltransferase|loc|31470 32703 1 # ID=31_4122|Type=CDS|transl_table=11]
TIGR01350	lipoamide_DH: dihydrolipoyl dehydrogenase	Unclassified	Yes	No	Yes	No	[Streptomyces sp strain TR42|lpd|Dihydrolipoyl dehydrogenase|loc|7305 8823 -1 # ID=123_7327|Type=CDS|transl_table=11; Streptomyces sp strain TR42|pdhD|Dihydrolipoyl dehydrogenase|loc|2441 3830 1 # ID=140_7412|Type=CDS|transl_table=11]
TIGR03005	ectoine_ehuA: ectoine/hydroxyectoine ABC transporter, ATP-binding protein EhuA	Unclassified	No	No	No	No	[Streptomyces sp strain TR42|glnQ_4|Glutamine transport ATP-binding protein GlnQ|loc|2635 3418 -1 # ID=64_5976|Type=CDS|transl_table=11]
TIGR01357	aroB: 3-dehydroquinate synthase	Amino acid biosynthesis	No	No	No	No	[Streptomyces sp strain TR42|aroB_2|3-dehydroquinate synthase|loc|97939 99031 -1 # ID=12_2287|Type=CDS|transl_table=11]
TIGR00020	prfB: peptide chain release factor 2	Protein synthesis	No	No	No	No	[Streptomyces sp strain TR42|prfB|Peptide chain release factor 2|loc|21571 22630 -1 # ID=91_6865|Type=CDS|transl_table=11]
TIGR00029	S20: ribosomal protein bS20	Protein synthesis	No	No	No	No	[Streptomyces sp strain TR42|rpsT|30S ribosomal protein S20|loc|32073 32340 -1 # ID=23_3477|Type=CDS|transl_table=11]
TIGR01828	pyru_phos_dikin: pyruvate, phosphate dikinase	Energy metabolism	No	No	No	No	[Streptomyces sp strain TR42|ppdK|Pyruvate, phosphate dikinase|loc|23180 25901 1 # ID=8_1582|Type=CDS|transl_table=11]
TIGR03263	guanyl_kin: guanylate kinase	Purines, pyrimidines, nucleosides, and nucleotides	No	No	No	No	[Streptomyces sp strain TR42|gmk|Guanylate kinase|loc|82259 82853 -1 # ID=12_2272|Type=CDS|transl_table=11]
TIGR00186	rRNA_methyl_3: RNA methyltransferase, TrmH family, group 3	Protein synthesis	No	Yes	No	No	[Streptomyces sp strain TR42|-|Putative TrmH family tRNA/rRNA methyltransferase|loc|90710 91652 -1 # ID=13_2428|Type=CDS|transl_table=11]
TIGR00187	ribE: riboflavin synthase, alpha subunit	Biosynthesis of cofactors, prosthetic groups, and carriers	No	No	No	No	[Streptomyces sp strain TR42|ribE|Riboflavin synthase|loc|38038 38662 -1 # ID=12_2234|Type=CDS|transl_table=11]
TIGR00184	purA: adenylosuccinate synthase	Purines, pyrimidines, nucleosides, and nucleotides	No	No	No	No	[Streptomyces sp strain TR42|purA|Adenylosuccinate synthetase|loc|29176 30460 1 # ID=9_1747|Type=CDS|transl_table=11]
TIGR01292	TRX_reduct: thioredoxin-disulfide reductase	Energy metabolism	No	No	No	No	[Streptomyces sp strain TR42|trxB_4|Thioredoxin reductase|loc|68825 69797 1 # ID=4_835|Type=CDS|transl_table=11]
TIGR00180	parB_part: ParB/RepB/Spo0J family partition protein	Unclassified	Yes	No	No	No	[Streptomyces sp strain TR42|parB_1|putative chromosome-partitioning protein ParB|loc|71059 72160 -1 # ID=4_838|Type=CDS|transl_table=11; Streptomyces sp strain TR42|parB_2|putative chromosome-partitioning protein ParB|loc|119120 120341 -1 # ID=9_1831|Type=CDS|transl_table=11]
TIGR01216	ATP_synt_epsi: ATP synthase F1, epsilon subunit	Energy metabolism	No	No	No	No	[Streptomyces sp strain TR42|atpC|ATP synthase epsilon chain|loc|105182 105557 1 # ID=16_2833|Type=CDS|transl_table=11]
TIGR00189	tesB: acyl-CoA thioesterase II	Fatty acid and phospholipid metabolism	No	No	No	No	[Streptomyces sp strain TR42|tesB_2|Acyl-CoA thioesterase 2|loc|18779 19646 -1 # ID=80_6565|Type=CDS|transl_table=11]
TIGR01296	asd_B: aspartate-semialdehyde dehydrogenase	Amino acid biosynthesis	Yes	No	No	No	[Streptomyces sp strain TR42|asd_1|Aspartate-semialdehyde dehydrogenase|loc|43532 44588 1 # ID=9_1760|Type=CDS|transl_table=11; Streptomyces sp strain TR42|asd_2|Aspartate-semialdehyde dehydrogenase|loc|29769 30789 -1 # ID=74_6393|Type=CDS|transl_table=11]
TIGR01798	cit_synth_I: citrate (Si)-synthase	Energy metabolism	No	No	No	No	[Streptomyces sp strain TR42|gltA2_2|Citrate synthase 1|loc|33774 35076 1 # ID=56_5613|Type=CDS|transl_table=11]
TIGR01792	urease_alph: urease, alpha subunit	Central intermediary metabolism	No	Yes	No	No	[Streptomyces sp strain TR42|ureC_1|Urease subunit alpha|loc|34073 35795 -1 # ID=27_3828|Type=CDS|transl_table=11]
TIGR01795	CM_mono_cladeE: chorismate mutase	Amino acid biosynthesis	No	No	No	No	[Streptomyces sp strain TR42|tyrA|T-protein|loc|95836 96169 1 # ID=7_1452|Type=CDS|transl_table=11]
TIGR00239	2oxo_dh_E1: oxoglutarate dehydrogenase (succinyl-transferring), E1 component	Energy metabolism	No	No	No	No	[Streptomyces sp strain TR42|kgd|Multifunctional 2-oxoglutarate metabolism enzyme|loc|83033 86348 -1 # ID=26_3792|Type=CDS|transl_table=11]
TIGR00234	tyrS: tyrosine--tRNA ligase	Protein synthesis	No	No	No	No	[Streptomyces sp strain TR42|tyrS|Tyrosine--tRNA ligase|loc|16336 17605 -1 # ID=70_6228|Type=CDS|transl_table=11]
TIGR02227	sigpep_I_bact: signal peptidase I	Protein fate	Yes	No	Yes	No	[Streptomyces sp strain TR42|lepB_1|Signal peptidase I|loc|76732 77515 -1 # ID=14_2553|Type=CDS|transl_table=11; Streptomyces sp strain TR42|lepB_2|Signal peptidase I|loc|77626 78541 -1 # ID=14_2554|Type=CDS|transl_table=11; Streptomyces sp strain TR42|lepB_3|Signal peptidase I|loc|78524 79616 -1 # ID=14_2555|Type=CDS|transl_table=11; Streptomyces sp strain TR42|lepB_4|Signal peptidase I|loc|7960…
TIGR00237	xseA: exodeoxyribonuclease VII, large subunit	DNA metabolism	No	No	No	No	[Streptomyces sp strain TR42|xseA|Exodeoxyribonuclease 7 large subunit|loc|26064 27273 -1 # ID=75_6424|Type=CDS|transl_table=11]
TIGR00232	tktlase_bact: transketolase	Energy metabolism	Yes	No	No	No	[Streptomyces sp strain TR42|tkt_1|Transketolase|loc|191559 193647 -1 # ID=7_1536|Type=CDS|transl_table=11; Streptomyces sp strain TR42|tkt_2|Transketolase|loc|17637 19713 1 # ID=83_6650|Type=CDS|transl_table=11]
TIGR00233	trpS: tryptophan--tRNA ligase	Protein synthesis	Yes	No	Yes	No	[Streptomyces sp strain TR42|trpS2|Tryptophan--tRNA ligase 2|loc|183228 184368 -1 # ID=3_709|Type=CDS|transl_table=11; Streptomyces sp strain TR42|trpS|Tryptophan--tRNA ligase|loc|43420 44437 1 # ID=40_4740|Type=CDS|transl_table=11]
TIGR00337	PyrG: CTP synthase	Purines, pyrimidines, nucleosides, and nucleotides	No	No	No	No	[Streptomyces sp strain TR42|pyrG|CTP synthase|loc|8147 9797 -1 # ID=111_7202|Type=CDS|transl_table=11]
TIGR00336	pyrE: orotate phosphoribosyltransferase	Purines, pyrimidines, nucleosides, and nucleotides	No	No	No	No	[Streptomyces sp strain TR42|pyrE|Orotate phosphoribosyltransferase|loc|4395 4944 1 # ID=9_1722|Type=CDS|transl_table=11]
TIGR00331	hrcA: heat-inducible transcription repressor HrcA	Regulatory functions	No	No	No	No	[Streptomyces sp strain TR42|hrcA|Heat-inducible transcription repressor HrcA|loc|42092 43109 1 # ID=23_3484|Type=CDS|transl_table=11]
TIGR00330	glpX: fructose-1,6-bisphosphatase, class II	Energy metabolism	No	No	No	No	[Streptomyces sp strain TR42|glpX|Fructose-1,6-bisphosphatase class 2|loc|23258 24293 -1 # ID=75_6420|Type=CDS|transl_table=11]
TIGR01044	rplV_bact: ribosomal protein uL22	Protein synthesis	No	No	No	No	[Streptomyces sp strain TR42|rplV|50S ribosomal protein L22|loc|7942 8290 1 # ID=36_4439|Type=CDS|transl_table=11]
TIGR03423	pbp2_mrdA: penicillin-binding protein 2	Cell envelope	No	No	No	No	[Streptomyces sp strain TR42|spoVD|Stage V sporulation protein D|loc|9814 12073 -1 # ID=41_4776|Type=CDS|transl_table=11]
TIGR00338	serB: phosphoserine phosphatase SerB	Amino acid biosynthesis	No	No	No	No	[Streptomyces sp strain TR42|serB_2|Phosphoserine phosphatase|loc|26479 27688 -1 # ID=70_6239|Type=CDS|transl_table=11]
TIGR00962	atpA: ATP synthase F1, alpha subunit	Energy metabolism	No	No	No	No	[Streptomyces sp strain TR42|atpA_1|ATP synthase subunit alpha|loc|101104 102697 1 # ID=16_2830|Type=CDS|transl_table=11]
TIGR00963	secA: preprotein translocase, SecA subunit	Protein fate	No	No	No	No	[Streptomyces sp strain TR42|-|preprotein translocase subunit SecA|loc|42330 45144 -1 # ID=58_5714|Type=CDS|transl_table=11]
TIGR00964	secE_bact: preprotein translocase, SecE subunit	Protein fate	No	No	No	No	[Streptomyces sp strain TR42|-|preprotein translocase subunit SecE|loc|66061 66346 1 # ID=21_3305|Type=CDS|transl_table=11]
TIGR00966	3a0501s07: protein-export membrane protein SecF	Protein fate	No	No	No	No	[Streptomyces sp strain TR42|-|preprotein translocase subunit SecF|loc|121208 122309 -1 # ID=12_2306|Type=CDS|transl_table=11]
TIGR00967	3a0501s007: preprotein translocase, SecY subunit	Protein fate	No	No	No	No	[Streptomyces sp strain TR42|-|preprotein translocase subunit SecY|loc|14648 15962 1 # ID=36_4454|Type=CDS|transl_table=11]
TIGR01280	xseB: exodeoxyribonuclease VII, small subunit	DNA metabolism	No	No	No	No	[Streptomyces sp strain TR42|xseB|Exodeoxyribonuclease 7 small subunit|loc|25825 26068 -1 # ID=75_6423|Type=CDS|transl_table=11]
TIGR00685	T6PP: trehalose-phosphatase	Cellular processes	No	No	No	No	[Streptomyces sp strain TR42|otsB|Trehalose-phosphate phosphatase|loc|29578 30412 -1 # ID=13_2367|Type=CDS|transl_table=11]
TIGR03921	T7SS_mycosin: type VII secretion-associated serine protease mycosin	Protein fate	No	No	No	No	[Streptomyces sp strain TR42|-|Thermophilic serine proteinase precursor|loc|16969 18130 -1 # ID=37_4527|Type=CDS|transl_table=11; Streptomyces sp strain TR42|aprE|Subtilisin E precursor|loc|24298 25546 -1 # ID=72_6319|Type=CDS|transl_table=11]
TIGR03920	T7SS_EccD: type VII secretion integral membrane protein EccD	Protein fate	No	No	No	No	[Streptomyces sp strain TR42|-|hypothetical protein|loc|3740 5135 -1 # ID=11_2078|Type=CDS|transl_table=11; Streptomyces sp strain TR42|-|hypothetical protein|loc|38773 40129 -1 # ID=41_4798|Type=CDS|transl_table=11; Streptomyces sp strain TR42|-|hypothetical protein|loc|13238 14732 -1 # ID=72_6311|Type=CDS|transl_table=11]
TIGR03160	cobT_DBIPRT: nicotinate-nucleotide--dimethylbenzimidazole phosphoribosyltransferase	Biosynthesis of cofactors, prosthetic groups, and carriers	Yes	No	Yes	No	[Streptomyces sp strain TR42|cobT|Nicotinate-nucleotide--dimethylbenzimidazole phosphoribosyltransferase|loc|27292 31315 1 # ID=31_4121|Type=CDS|transl_table=11; Streptomyces sp strain TR42|cobU_2|Nicotinate-nucleotide--dimethylbenzimidazole phosphoribosyltransferase|loc|53570 54677 1 # ID=54_5536|Type=CDS|transl_table=11]
SHMT	PF00464.15: Serine hydroxymethyltransferase	Unclassified	Yes	No	Yes	No	[Streptomyces sp strain TR42|glyA_1|Serine hydroxymethyltransferase|loc|94750 95989 1 # ID=16_2823|Type=CDS|transl_table=11; Streptomyces sp strain TR42|glyA_2|Serine hydroxymethyltransferase|loc|41855 43304 1 # ID=40_4739|Type=CDS|transl_table=11; Streptomyces sp strain TR42|glyA2|Serine hydroxymethyltransferase 2|loc|30750 32016 1 # ID=71_6286|Type=CDS|transl_table=11]
TIGR02666	moaA: molybdenum cofactor biosynthesis protein A	Biosynthesis of cofactors, prosthetic groups, and carriers	No	No	No	No	[Streptomyces sp strain TR42|moaA_2|Cyclic pyranopterin monophosphate synthase|loc|14014 15004 1 # ID=70_6224|Type=CDS|transl_table=11]
TIGR00521	coaBC_dfp: phosphopantothenoylcysteine decarboxylase / phosphopantothenate--cysteine ligase	Biosynthesis of cofactors, prosthetic groups, and carriers	No	No	No	No	[Streptomyces sp strain TR42|coaBC|Coenzyme A biosynthesis bifunctional protein CoaBC|loc|80627 81830 -1 # ID=12_2270|Type=CDS|transl_table=11]
TIGR02133	RPI_actino: ribose 5-phosphate isomerase	Unclassified	No	No	No	No	[Streptomyces sp strain TR42|rpiB|Ribose-5-phosphate isomerase B|loc|49889 50375 -1 # ID=41_4810|Type=CDS|transl_table=11]
TIGR02135	phoU_full: phosphate transport system regulatory protein PhoU	Transport and binding proteins	No	No	No	No	[Streptomyces sp strain TR42|-|hypothetical protein|loc|99485 100175 1 # ID=13_2437|Type=CDS|transl_table=11]
TIGR00525	folB: dihydroneopterin aldolase	Biosynthesis of cofactors, prosthetic groups, and carriers	No	No	No	No	[Streptomyces sp strain TR42|folB|putative dihydroneopterin aldolase|loc|14120 14480 1 # ID=97_6983|Type=CDS|transl_table=11]
TIGR00527	gcvH: glycine cleavage system H protein	Energy metabolism	Yes	No	Yes	Yes	[Streptomyces sp strain TR42|gcvH_1|Glycine cleavage system H protein|loc|22591 22975 -1 # ID=39_4661|Type=CDS|transl_table=11; Streptomyces sp strain TR42|gcvH_2|Glycine cleavage system H protein|loc|30358 30736 1 # ID=71_6285|Type=CDS|transl_table=11]
TIGR00528	gcvT: glycine cleavage system T protein	Energy metabolism	No	No	No	No	[Streptomyces sp strain TR42|gcvT_2|Aminomethyltransferase|loc|29109 30228 1 # ID=71_6284|Type=CDS|transl_table=11]
TIGR02138	phosphate_pstC: phosphate ABC transporter, permease protein PstC	Transport and binding proteins	No	No	No	No	[Streptomyces sp strain TR42|pstC|Phosphate transport system permease protein PstC|loc|28798 29803 -1 # ID=61_5858|Type=CDS|transl_table=11]
TIGR00243	Dxr: 1-deoxy-D-xylulose 5-phosphate reductoisomerase	Biosynthesis of cofactors, prosthetic groups, and carriers	No	No	No	No	[Streptomyces sp strain TR42|dxr|1-deoxy-D-xylulose 5-phosphate reductoisomerase|loc|4509 5781 -1 # ID=14_2499|Type=CDS|transl_table=11]
TIGR00244	TIGR00244: transcriptional regulator NrdR	Regulatory functions	No	Yes	No	No	[Streptomyces sp strain TR42|nrdR|Transcriptional repressor NrdR|loc|21313 21883 -1 # ID=20_3167|Type=CDS|transl_table=11]
TIGR00247	TIGR00247: conserved hypothetical protein, YceG family	Hypothetical proteins	Yes	No	Yes	No	[Streptomyces sp strain TR42|-|putative aminodeoxychorismate lyase|loc|98947 99787 1 # ID=3_637|Type=CDS|transl_table=11; Streptomyces sp strain TR42|-|putative aminodeoxychorismate lyase|loc|101765 103484 -1 # ID=12_2291|Type=CDS|transl_table=11]
TIGR01039	atpD: ATP synthase F1, beta subunit	Energy metabolism	No	No	No	No	[Streptomyces sp strain TR42|atpD|ATP synthase subunit beta|loc|103635 105072 1 # ID=16_2832|Type=CDS|transl_table=11]
TIGR01131	ATP_synt_6_or_A: ATP synthase F0, A subunit	Energy metabolism	No	No	No	No	[Streptomyces sp strain TR42|atpB|ATP synthase subunit a|loc|98417 99239 1 # ID=16_2826|Type=CDS|transl_table=11]
TIGR01132	pgm: phosphoglucomutase, alpha-D-glucose phosphate-specific	Energy metabolism	No	No	No	No	[Streptomyces sp strain TR42|pgm|Phosphoglucomutase|loc|62366 64007 1 # ID=47_5173|Type=CDS|transl_table=11]
TIGR01133	murG: undecaprenyldiphospho-muramoylpentapeptide beta-N-acetylglucosaminyltransferase	Cell envelope	No	No	No	No	[Streptomyces sp strain TR42|murG_1|UDP-N-acetylglucosamine--N-acetylmuramyl- (pentapeptide) pyrophosphoryl-undecaprenol N-acetylglucosamine transferase|loc|8875 9964 1 # ID=7_1373|Type=CDS|transl_table=11]
TIGR01134	purF: amidophosphoribosyltransferase	Purines, pyrimidines, nucleosides, and nucleotides	No	No	No	No	[Streptomyces sp strain TR42|purF|Amidophosphoribosyltransferase precursor|loc|17051 18581 1 # ID=79_6538|Type=CDS|transl_table=11]
TIGR01135	glmS: glutamine-fructose-6-phosphate transaminase (isomerizing)	Central intermediary metabolism	Yes	Yes	No	No	[Streptomyces sp strain TR42|glmS_2|Glutamine--fructose-6-phosphate aminotransferase [isomerizing]|loc|29688 31536 1 # ID=36_4471|Type=CDS|transl_table=11; Streptomyces sp strain TR42|glmS_3|Glutamine--fructose-6-phosphate aminotransferase [isomerizing]|loc|37692 39510 -1 # ID=64_6006|Type=CDS|transl_table=11]
TIGR03817	DECH_helic: helicase/secretion neighborhood putative DEAH-box helicase	Unclassified	No	No	No	No	[Streptomyces sp strain TR42|deaD|ATP-dependent RNA helicase DeaD|loc|42079 44356 1 # ID=65_6043|Type=CDS|transl_table=11]
TIGR01137	cysta_beta: cystathionine beta-synthase	Amino acid biosynthesis	No	No	No	No	[Streptomyces sp strain TR42|cbs|Putative cystathionine beta-synthase|loc|1183 2575 1 # ID=117_7251|Type=CDS|transl_table=11]
TIGR01031	rpmF_bact: ribosomal protein bL32	Protein synthesis	Yes	No	No	No	[Streptomyces sp strain TR42|-|50S ribosomal protein L32|loc|168687 168858 1 # ID=2_433|Type=CDS|transl_table=11; Streptomyces sp strain TR42|rpmF|50S ribosomal protein L32|loc|111358 111532 -1 # ID=14_2584|Type=CDS|transl_table=11]
TIGR01030	rpmH_bact: ribosomal protein bL34	Protein synthesis	No	No	Yes	No	[Streptomyces sp strain TR42|rpmH|50S ribosomal protein L34|loc|76984 77122 -1 # ID=4_844|Type=CDS|transl_table=11]
TIGR01032	rplT_bact: ribosomal protein bL20	Protein synthesis	No	No	No	No	[Streptomyces sp strain TR42|rplT|50S ribosomal protein L20|loc|13950 14334 -1 # ID=37_4522|Type=CDS|transl_table=11]
TIGR01035	hemA: glutamyl-tRNA reductase	Biosynthesis of cofactors, prosthetic groups, and carriers	No	No	No	No	[Streptomyces sp strain TR42|hemA|Glutamyl-tRNA reductase|loc|13900 15580 1 # ID=60_5788|Type=CDS|transl_table=11]
TIGR01034	metK: methionine adenosyltransferase	Central intermediary metabolism	Yes	No	Yes	No	[Streptomyces sp strain TR42|metK_1|S-adenosylmethionine synthase|loc|175925 177149 1 # ID=5_1140|Type=CDS|transl_table=11; Streptomyces sp strain TR42|metK_2|S-adenosylmethionine synthase|loc|79170 80379 -1 # ID=12_2269|Type=CDS|transl_table=11; Streptomyces sp strain TR42|metK_3|S-adenosylmethionine synthase|loc|54038 55274 -1 # ID=16_2786|Type=CDS|transl_table=11; Streptomyces sp strain TR42|m…
TIGR01036	pyrD_sub2: dihydroorotate dehydrogenase (fumarate)	Purines, pyrimidines, nucleosides, and nucleotides	No	No	No	No	[Streptomyces sp strain TR42|pyrD|Dihydroorotate dehydrogenase (quinone)|loc|84349 85456 -1 # ID=12_2275|Type=CDS|transl_table=11]
TIGR03654	L6_bact: ribosomal protein uL6	Protein synthesis	No	No	No	No	[Streptomyces sp strain TR42|rplF|50S ribosomal protein L6|loc|12250 12790 1 # ID=36_4449|Type=CDS|transl_table=11]
TIGR01764	excise: DNA binding domain, excisionase family	Unknown function	No	Yes	No	No	[Streptomyces sp strain TR42|prpC|2-methylcitrate synthase|loc|74194 75454 1 # ID=10_1980|Type=CDS|transl_table=11; Streptomyces sp strain TR42|-|Helix-turn-helix domain protein|loc|84533 84716 1 # ID=13_2422|Type=CDS|transl_table=11; Streptomyces sp strain TR42|-|Helix-turn-helix domain protein|loc|25909 26122 -1 # ID=53_5465|Type=CDS|transl_table=11; Streptomyces sp strain TR42|-|Helix-turn-hel…
TIGR01475	ubiA_other: putative 4-hydroxybenzoate polyprenyltransferase	Biosynthesis of cofactors, prosthetic groups, and carriers	No	Yes	No	No	[Streptomyces sp strain TR42|ubiA|4-hydroxybenzoate octaprenyltransferase|loc|39291 40191 1 # ID=25_3657|Type=CDS|transl_table=11]
GrpE	PF01025.15: GrpE	Unclassified	Yes	Yes	Yes	No	[Streptomyces sp strain TR42|-|heat shock protein GrpE|loc|28524 29136 1 # ID=11_2096|Type=CDS|transl_table=11; Streptomyces sp strain TR42|-|heat shock protein GrpE|loc|13330 14005 -1 # ID=53_5454|Type=CDS|transl_table=11; Streptomyces sp strain TR42|-|heat shock protein GrpE|loc|5350 5863 -1 # ID=76_6436|Type=CDS|transl_table=11]
Cpn10	PF00166.17: Chaperonin 10 Kd subunit	Unclassified	Yes	No	Yes	No	[Streptomyces sp strain TR42|groS|10 kDa chaperonin|loc|52517 52826 1 # ID=36_4493|Type=CDS|transl_table=11; Streptomyces sp strain TR42|groS1|10 kDa chaperonin 1|loc|55379 55739 1 # ID=57_5681|Type=CDS|transl_table=11]
TIGR00810	secG: preprotein translocase, SecG subunit	Protein fate	No	No	No	No	[Streptomyces sp strain TR42|-|preprotein translocase subunit SecG|loc|182170 182407 1 # ID=7_1527|Type=CDS|transl_table=11]
TIGR01428	HAD_type_II: haloacid dehalogenase, type II	Unclassified	No	No	No	No	[Streptomyces sp strain TR42|-|(S)-2-haloacid dehalogenase|loc|8668 9349 1 # ID=114_7228|Type=CDS|transl_table=11]
TIGR00380	cobD: cobalamin biosynthesis protein CobD	Biosynthesis of cofactors, prosthetic groups, and carriers	No	No	No	No	[Streptomyces sp strain TR42|-|cobalamin biosynthesis protein|loc|10829 11783 1 # ID=105_7130|Type=CDS|transl_table=11]
TIGR00420	trmU: tRNA (5-methylaminomethyl-2-thiouridylate)-methyltransferase	Protein synthesis	No	No	No	No	[Streptomyces sp strain TR42|mnmA|tRNA-specific 2-thiouridylase MnmA|loc|6222 7344 -1 # ID=71_6261|Type=CDS|transl_table=11]
TIGR00422	valS: valine--tRNA ligase	Protein synthesis	No	No	No	No	[Streptomyces sp strain TR42|valS|Valine--tRNA ligase|loc|17904 20586 -1 # ID=41_4783|Type=CDS|transl_table=11]
TIGR03156	GTP_HflX: GTP-binding protein HflX	Unknown function	No	Yes	No	No	[Streptomyces sp strain TR42|hflX|GTPase HflX|loc|31897 33388 -1 # ID=20_3174|Type=CDS|transl_table=11]
Ribosomal_S14	PF00253.17: Ribosomal protein S14p/S29e	Unclassified	Yes	No	Yes	No	[Streptomyces sp strain TR42|rpsN|30S ribosomal protein S14|loc|166137 166443 -1 # ID=2_427|Type=CDS|transl_table=11; Streptomyces sp strain TR42|rpsZ|30S ribosomal protein S14 type Z|loc|11430 11616 1 # ID=36_4447|Type=CDS|transl_table=11]
TIGR02857	CydD: thiol reductant ABC exporter, CydD subunit	Unclassified	No	No	No	No	[Streptomyces sp strain TR42|cydD|ATP-binding/permease protein CydD|loc|13298 16919 -1 # ID=4_789|Type=CDS|transl_table=11]
TIGR00069	hisD: histidinol dehydrogenase	Amino acid biosynthesis	No	No	No	No	[Streptomyces sp strain TR42|hisD|Histidinol dehydrogenase|loc|45195 46521 1 # ID=7_1403|Type=CDS|transl_table=11]
TIGR00382	clpX: ATP-dependent Clp protease, ATP-binding subunit ClpX	Protein fate	No	No	No	No	[Streptomyces sp strain TR42|clpX|ATP-dependent Clp protease ATP-binding subunit ClpX|loc|23768 25055 -1 # ID=41_4787|Type=CDS|transl_table=11]
TIGR00383	corA: magnesium and cobalt transport protein CorA	Transport and binding proteins	Yes	No	No	No	[Streptomyces sp strain TR42|corA_1|Magnesium transport protein CorA|loc|144532 145660 -1 # ID=7_1496|Type=CDS|transl_table=11; Streptomyces sp strain TR42|corA_4|Magnesium transport protein CorA|loc|2906 3908 -1 # ID=106_7136|Type=CDS|transl_table=11]
TIGR00065	ftsZ: cell division protein FtsZ	Cellular processes	No	No	No	No	[Streptomyces sp strain TR42|ftsZ|Cell division protein FtsZ|loc|11064 12273 1 # ID=7_1375|Type=CDS|transl_table=11]
TIGR00064	ftsY: signal recognition particle-docking protein FtsY	Protein fate	No	No	No	No	[Streptomyces sp strain TR42|ftsY|Signal recognition particle receptor FtsY|loc|96262 97468 -1 # ID=14_2571|Type=CDS|transl_table=11]
TIGR00061	L21: ribosomal protein bL21	Protein synthesis	No	No	No	No	[Streptomyces sp strain TR42|rplU|50S ribosomal protein L21|loc|2486 2807 1 # ID=23_3450|Type=CDS|transl_table=11]
TIGR00060	L18_bact: ribosomal protein uL18	Protein synthesis	No	No	No	No	[Streptomyces sp strain TR42|rplR|50S ribosomal protein L18|loc|12793 13177 1 # ID=36_4450|Type=CDS|transl_table=11]
TIGR00063	folE: GTP cyclohydrolase I	Biosynthesis of cofactors, prosthetic groups, and carriers	No	No	No	No	[Streptomyces sp strain TR42|folE|GTP cyclohydrolase 1|loc|15701 16307 -1 # ID=97_6986|Type=CDS|transl_table=11]
TIGR00062	L27: ribosomal protein bL27	Protein synthesis	No	No	No	No	[Streptomyces sp strain TR42|rpmA|50S ribosomal protein L27|loc|2821 3076 1 # ID=23_3451|Type=CDS|transl_table=11]
TIGR01394	TypA_BipA: GTP-binding protein TypA/BipA	Regulatory functions	No	No	No	No	[Streptomyces sp strain TR42|typA|GTP-binding protein TypA/BipA|loc|17522 19430 1 # ID=68_6145|Type=CDS|transl_table=11]
TIGR00639	PurN: phosphoribosylglycinamide formyltransferase	Purines, pyrimidines, nucleosides, and nucleotides	No	No	No	No	[Streptomyces sp strain TR42|purN|Phosphoribosylglycinamide formyltransferase|loc|13754 14384 1 # ID=40_4714|Type=CDS|transl_table=11]
TIGR01391	dnaG: DNA primase	DNA metabolism	No	No	No	No	[Streptomyces sp strain TR42|dnaG|DNA primase|loc|40980 42888 1 # ID=8_1596|Type=CDS|transl_table=11]
TIGR01392	homoserO_Ac_trn: homoserine O-acetyltransferase	Amino acid biosynthesis	No	No	No	No	[Streptomyces sp strain TR42|metX|Homoserine O-acetyltransferase|loc|271876 273016 1 # ID=2_523|Type=CDS|transl_table=11]
TIGR01393	lepA: elongation factor 4	Unknown function	No	No	No	No	[Streptomyces sp strain TR42|lepA|Elongation factor 4|loc|32567 34442 1 # ID=23_3478|Type=CDS|transl_table=11]
TIGR00630	uvra: excinuclease ABC subunit A	DNA metabolism	No	No	No	No	[Streptomyces sp strain TR42|uvrA_2|UvrABC system protein A|loc|165729 168780 1 # ID=7_1515|Type=CDS|transl_table=11]
TIGR00631	uvrb: excinuclease ABC subunit B	DNA metabolism	No	No	No	No	[Streptomyces sp strain TR42|uvrB|UvrABC system protein B|loc|151651 153853 1 # ID=7_1503|Type=CDS|transl_table=11]
TIGR00149	TIGR00149_YjbQ: secondary thiamine-phosphate synthase enzyme	Unknown function	No	No	No	No	[Streptomyces sp strain TR42|-|hypothetical protein|loc|101027 101450 1 # ID=3_639|Type=CDS|transl_table=11]
TIGR00634	recN: DNA repair protein RecN	DNA metabolism	No	No	No	No	[Streptomyces sp strain TR42|recN|DNA repair protein RecN|loc|2644 4387 -1 # ID=110_7183|Type=CDS|transl_table=11]
TIGR00635	ruvB: Holliday junction DNA helicase RuvB	DNA metabolism	No	No	No	No	[Streptomyces sp strain TR42|ruvB|Holliday junction ATP-dependent DNA helicase RuvB|loc|124951 126022 -1 # ID=12_2309|Type=CDS|transl_table=11]
TIGR00636	PduO_Nterm: ATP:cob(I)alamin adenosyltransferase	Biosynthesis of cofactors, prosthetic groups, and carriers	No	No	No	No	[Streptomyces sp strain TR42|-|Cob(I)yrinic acid a,c-diamide adenosyltransferase|loc|111683 112256 -1 # ID=16_2840|Type=CDS|transl_table=11]
TIGR02022	hutF: formiminoglutamate deiminase	Energy metabolism	No	No	No	No	[Streptomyces sp strain TR42|-|8-oxoguanine deaminase|loc|6332 7667 1 # ID=78_6496|Type=CDS|transl_table=11]
TIGR00731	bL25_bact_ctc: ribosomal protein bL25, Ctc-form	Protein synthesis	No	No	No	No	[Streptomyces sp strain TR42|rplY|50S ribosomal protein L25|loc|15323 15923 -1 # ID=44_4961|Type=CDS|transl_table=11]
TIGR00730	TIGR00730: TIGR00730 family protein	Hypothetical proteins	No	No	No	No	[Streptomyces sp strain TR42|yvdD|LOG family protein YvdD|loc|4462 5002 -1 # ID=71_6258|Type=CDS|transl_table=11; Streptomyces sp strain TR42|ygdH|LOG family protein YgdH|loc|11820 12579 1 # ID=101_7065|Type=CDS|transl_table=11]
TIGR00732	dprA: DNA protecting protein DprA	Cellular processes	No	No	No	No	[Streptomyces sp strain TR42|-|hypothetical protein|loc|71990 73253 -1 # ID=14_2548|Type=CDS|transl_table=11]
TIGR00735	hisF: imidazoleglycerol phosphate synthase, cyclase subunit	Amino acid biosynthesis	No	No	No	No	[Streptomyces sp strain TR42|hisF|Imidazole glycerol phosphate synthase subunit HisF|loc|50155 50911 1 # ID=7_1410|Type=CDS|transl_table=11]
TIGR01490	HAD-SF-IB-hyp1: HAD hydrolase, family IB	Unknown function	No	No	No	No	[Streptomyces sp strain TR42|serB_1|Phosphoserine phosphatase|loc|11518 12448 -1 # ID=60_5785|Type=CDS|transl_table=11; Streptomyces sp strain TR42|-|haloacid dehalogenase-like hydrolase|loc|3494 4325 1 # ID=126_7343|Type=CDS|transl_table=11]
TIGR01496	DHPS: dihydropteroate synthase	Biosynthesis of cofactors, prosthetic groups, and carriers	Yes	Yes	Yes	No	[Streptomyces sp strain TR42|folP|Dihydropteroate synthase|loc|34647 35514 1 # ID=3_581|Type=CDS|transl_table=11; Streptomyces sp strain TR42|folP1|Dihydropteroate synthase 1|loc|12495 13311 1 # ID=97_6981|Type=CDS|transl_table=11; Streptomyces sp strain TR42|folP2|Inactive dihydropteroate synthase 2|loc|12593 13454 -1 # ID=101_7066|Type=CDS|transl_table=11]
Ribosomal_L23	PF00276.16: Ribosomal protein L23	Unclassified	No	No	No	No	[Streptomyces sp strain TR42|rplW|50S ribosomal protein L23|loc|6306 6726 1 # ID=36_4436|Type=CDS|transl_table=11]
TIGR01698	PUNP: purine nucleotide phosphorylase	Unclassified	No	No	No	No	[Streptomyces sp strain TR42|punA|Purine nucleoside phosphorylase|loc|51744 52569 -1 # ID=52_5434|Type=CDS|transl_table=11]
TIGR01695	murJ_mviN: murein biosynthesis integral membrane protein MurJ	Cell envelope	No	No	No	No	[Streptomyces sp strain TR42|mviN|putative peptidoglycan biosynthesis protein MviN|loc|62775 65175 1 # ID=4_831|Type=CDS|transl_table=11]
TIGR01694	MTAP: methylthioadenosine phosphorylase	Purines, pyrimidines, nucleosides, and nucleotides	No	No	No	No	[Streptomyces sp strain TR42|mtnP|S-methyl-5-thioadenosine phosphorylase|loc|426 1260 -1 # ID=113_7209|Type=CDS|transl_table=11]
TIGR03464	HpnC: squalene synthase HpnC	Unclassified	No	Yes	No	No	[Streptomyces sp strain TR42|crtB_1|All-trans-phytoene synthase|loc|35144 36041 1 # ID=5_1020|Type=CDS|transl_table=11]
TIGR03465	HpnD: squalene synthase HpnD	Unclassified	No	Yes	No	No	[Streptomyces sp strain TR42|crtB_2|All-trans-phytoene synthase|loc|36037 37000 1 # ID=5_1021|Type=CDS|transl_table=11]
TIGR01693	UTase_glnD: protein-P-II uridylyltransferase	Regulatory functions	No	No	No	No	[Streptomyces sp strain TR42|glnD|Bifunctional uridylyltransferase/uridylyl-removing enzyme|loc|88996 91462 -1 # ID=14_2566|Type=CDS|transl_table=11]
TIGR03467	HpnE: squalene-associated FAD-dependent desaturase	Unclassified	No	Yes	No	No	[Streptomyces sp strain TR42|pds|15-cis-phytoene desaturase|loc|37124 38549 1 # ID=5_1022|Type=CDS|transl_table=11]
TIGR01088	aroQ: 3-dehydroquinate dehydratase, type II	Amino acid biosynthesis	No	No	No	No	[Streptomyces sp strain TR42|aroQ|3-dehydroquinate dehydratase|loc|160567 161041 1 # ID=7_1509|Type=CDS|transl_table=11]
TIGR01915	npdG: NADPH-dependent F420 reductase	Energy metabolism	No	No	No	No	[Streptomyces sp strain TR42|-|prephenate dehydrogenase|loc|50398 51103 1 # ID=31_4133|Type=CDS|transl_table=11]
TIGR03356	BGL: beta-galactosidase	Unclassified	No	No	No	No	[Streptomyces sp strain TR42|bglA_2|Beta-glucosidase A|loc|116910 118311 1 # ID=17_2931|Type=CDS|transl_table=11; Streptomyces sp strain TR42|bglA_3|Beta-glucosidase A|loc|67852 69169 -1 # ID=23_3510|Type=CDS|transl_table=11; Streptomyces sp strain TR42|-|Bifunctional beta-D-glucosidase/beta-D-fucosidase|loc|27452 28880 -1 # ID=64_5998|Type=CDS|transl_table=11]
TIGR01082	murC: UDP-N-acetylmuramate--L-alanine ligase	Cell envelope	No	No	No	No	[Streptomyces sp strain TR42|murC|UDP-N-acetylmuramate--L-alanine ligase|loc|15862 17254 -1 # ID=6_1201|Type=CDS|transl_table=11]
TIGR01083	nth: endonuclease III	DNA metabolism	No	No	No	No	[Streptomyces sp strain TR42|pdg|Ultraviolet N-glycosylase/AP lyase|loc|174769 175792 1 # ID=9_1912|Type=CDS|transl_table=11]
TIGR01087	murD: UDP-N-acetylmuramoylalanine--D-glutamate ligase	Cell envelope	No	No	No	No	[Streptomyces sp strain TR42|murD|UDP-N-acetylmuramoylalanine--D-glutamate ligase|loc|6002 7439 1 # ID=7_1371|Type=CDS|transl_table=11]
TIGR00884	guaA_Cterm: GMP synthase (glutamine-hydrolyzing), C-terminal domain	Purines, pyrimidines, nucleosides, and nucleotides	No	No	No	No	[Streptomyces sp strain TR42|guaA|GMP synthase [glutamine-hydrolyzing]|loc|18879 20454 -1 # ID=90_6839|Type=CDS|transl_table=11]
TIGR00928	purB: adenylosuccinate lyase	Purines, pyrimidines, nucleosides, and nucleotides	No	No	No	No	[Streptomyces sp strain TR42|purB|Adenylosuccinate lyase|loc|61784 63227 1 # ID=27_3860|Type=CDS|transl_table=11]
TIGR00922	nusG: transcription termination/antitermination factor NusG	Transcription	No	No	No	No	[Streptomyces sp strain TR42|-|hypothetical protein|loc|66426 67347 1 # ID=21_3306|Type=CDS|transl_table=11]
TIGR00059	L17: ribosomal protein bL17	Protein synthesis	No	No	No	No	[Streptomyces sp strain TR42|rplQ|50S ribosomal protein L17|loc|20510 20984 1 # ID=36_4462|Type=CDS|transl_table=11]
TIGR02075	pyrH_bact: UMP kinase	Purines, pyrimidines, nucleosides, and nucleotides	No	No	No	No	[Streptomyces sp strain TR42|pyrH|Uridylate kinase|loc|66373 67132 -1 # ID=14_2542|Type=CDS|transl_table=11]
TIGR01498	folK: 2-amino-4-hydroxy-6-hydroxymethyldihydropteridine diphosphokinase	Biosynthesis of cofactors, prosthetic groups, and carriers	No	No	No	No	[Streptomyces sp strain TR42|folK|2-amino-4-hydroxy-6- hydroxymethyldihydropteridine pyrophosphokinase|loc|14476 15088 1 # ID=97_6984|Type=CDS|transl_table=11]
TIGR00564	trpE_most: anthranilate synthase component I	Amino acid biosynthesis	No	No	No	No	[Streptomyces sp strain TR42|trpE_1|Anthranilate synthase component 1|loc|54560 56039 1 # ID=7_1416|Type=CDS|transl_table=11]
TIGR00560	pgsA: CDP-diacylglycerol--glycerol-3-phosphate 3-phosphatidyltransferase	Fatty acid and phospholipid metabolism	No	No	No	No	[Streptomyces sp strain TR42|pgsA2_1|Putative CDP-diacylglycerol--glycerol-3-phosphate 3-phosphatidyl-transferase 2|loc|93697 94510 -1 # ID=20_3232|Type=CDS|transl_table=11]
TIGR02170	thyX: thymidylate synthase, flavin-dependent	Purines, pyrimidines, nucleosides, and nucleotides	No	No	No	No	[Streptomyces sp strain TR42|thyX|Thymidylate synthase ThyX|loc|3610 4453 -1 # ID=72_6301|Type=CDS|transl_table=11]
TIGR00562	proto_IX_ox: protoporphyrinogen oxidase	Biosynthesis of cofactors, prosthetic groups, and carriers	No	Yes	No	No	[Streptomyces sp strain TR42|hemY_1|Protoporphyrinogen oxidase|loc|36318 37773 -1 # ID=6_1221|Type=CDS|transl_table=11]
TIGR00204	dxs: 1-deoxy-D-xylulose-5-phosphate synthase	Biosynthesis of cofactors, prosthetic groups, and carriers	Yes	Yes	No	No	[Streptomyces sp strain TR42|dxs_1|1-deoxy-D-xylulose-5-phosphate synthase|loc|56974 58873 -1 # ID=2_335|Type=CDS|transl_table=11; Streptomyces sp strain TR42|dxs_2|1-deoxy-D-xylulose-5-phosphate synthase|loc|44686 46585 1 # ID=5_1028|Type=CDS|transl_table=11; Streptomyces sp strain TR42|dxs_3|1-deoxy-D-xylulose-5-phosphate synthase|loc|53016 55053 -1 # ID=6_1235|Type=CDS|transl_table=11]
TIGR00368	TIGR00368: Mg chelatase-like protein	Unknown function	No	No	No	No	[Streptomyces sp strain TR42|comM_2|Competence protein ComM|loc|73759 75370 -1 # ID=14_2549|Type=CDS|transl_table=11]
TIGR00369	unchar_dom_1: uncharacterized domain 1	Unclassified	Yes	Yes	No	No	[Streptomyces sp strain TR42|-|Putative esterase/MT1895|loc|403823 404249 1 # ID=1_263|Type=CDS|transl_table=11; Streptomyces sp strain TR42|entH|Proofreading thioesterase EntH|loc|112369 112858 -1 # ID=7_1465|Type=CDS|transl_table=11; Streptomyces sp strain TR42|-|Putative esterase|loc|115233 115677 1 # ID=15_2715|Type=CDS|transl_table=11; Streptomyces sp strain TR42|-|Putative esterase|loc|1156…
TIGR01179	galE: UDP-glucose 4-epimerase GalE	Energy metabolism	Yes	Yes	Yes	No	[Streptomyces sp strain TR42|galE_1|UDP-glucose 4-epimerase|loc|26447 27419 -1 # ID=5_1012|Type=CDS|transl_table=11; Streptomyces sp strain TR42|galE_2|UDP-glucose 4-epimerase|loc|3546 4509 1 # ID=44_4948|Type=CDS|transl_table=11; Streptomyces sp strain TR42|galE_3|UDP-glucose 4-epimerase|loc|23278 24274 1 # ID=58_5700|Type=CDS|transl_table=11]
TIGR00203	cydB: cytochrome d ubiquinol oxidase, subunit II	Energy metabolism	Yes	No	No	No	[Streptomyces sp strain TR42|cydB_1|Cytochrome bd-I ubiquinol oxidase subunit 2|loc|16978 17983 -1 # ID=4_790|Type=CDS|transl_table=11; Streptomyces sp strain TR42|cydB_2|Cytochrome bd-I ubiquinol oxidase subunit 2|loc|54850 55858 -1 # ID=18_2984|Type=CDS|transl_table=11]
TIGR02275	DHB_AMP_lig: (2,3-dihydroxybenzoyl)adenylate synthase	Transport and binding proteins	No	Yes	No	No	[Streptomyces sp strain TR42|dhbE|2,3-dihydroxybenzoate-AMP ligase|loc|61081 62743 1 # ID=15_2673|Type=CDS|transl_table=11]
TIGR00362	DnaA: chromosomal replication initiator protein DnaA	DNA metabolism	No	No	No	No	[Streptomyces sp strain TR42|dnaA|Chromosomal replication initiator protein DnaA|loc|77526 79485 1 # ID=4_845|Type=CDS|transl_table=11]
TIGR00209	galT_1: galactose-1-phosphate uridylyltransferase	Energy metabolism	No	No	No	No	[Streptomyces sp strain TR42|galT|Galactose-1-phosphate uridylyltransferase|loc|2488 3550 1 # ID=44_4947|Type=CDS|transl_table=11]
TIGR01171	rplB_bact: ribosomal protein uL2	Protein synthesis	No	No	No	No	[Streptomyces sp strain TR42|rplB|50S ribosomal protein L2|loc|6766 7603 1 # ID=36_4437|Type=CDS|transl_table=11]
TIGR01173	glmU: UDP-N-acetylglucosamine diphosphorylase/glucosamine-1-phosphate N-acetyltransferase	Central intermediary metabolism	No	No	No	No	[Streptomyces sp strain TR42|glmU|Bifunctional protein GlmU|loc|17257 18649 -1 # ID=44_4963|Type=CDS|transl_table=11]
TIGR00959	ffh: signal recognition particle protein	Protein fate	No	No	No	No	[Streptomyces sp strain TR42|ffh|Signal recognition particle protein|loc|87348 88899 -1 # ID=14_2565|Type=CDS|transl_table=11]
TIGR01379	thiL: thiamine-phosphate kinase	Biosynthesis of cofactors, prosthetic groups, and carriers	No	No	No	No	[Streptomyces sp strain TR42|thiL|Thiamine-monophosphate kinase|loc|126690 127656 -1 # ID=14_2597|Type=CDS|transl_table=11]
TIGR01071	rplO_bact: ribosomal protein uL15	Protein synthesis	No	No	No	No	[Streptomyces sp strain TR42|rplO|50S ribosomal protein L15|loc|14003 14459 1 # ID=36_4453|Type=CDS|transl_table=11]
TIGR01073	pcrA: ATP-dependent DNA helicase PcrA	DNA metabolism	No	No	No	No	[Streptomyces sp strain TR42|uvrD1_3|ATP-dependent DNA helicase UvrD1|loc|5323 7837 -1 # ID=90_6827|Type=CDS|transl_table=11]
TIGR01072	murA: UDP-N-acetylglucosamine 1-carboxyvinyltransferase	Cell envelope	No	No	No	No	[Streptomyces sp strain TR42|murAA_2|UDP-N-acetylglucosamine 1-carboxyvinyltransferase 1|loc|5637 6978 1 # ID=91_6850|Type=CDS|transl_table=11]
TIGR00952	S15_bact: ribosomal protein uS15	Protein synthesis	No	No	No	No	[Streptomyces sp strain TR42|rpsO|30S ribosomal protein S15|loc|10732 11020 -1 # ID=72_6308|Type=CDS|transl_table=11]
TIGR01079	rplX_bact: ribosomal protein uL24	Protein synthesis	No	No	No	No	[Streptomyces sp strain TR42|rplX|50S ribosomal protein L24|loc|10544 10868 1 # ID=36_4445|Type=CDS|transl_table=11]
TIGR03539	DapC_actino: succinyldiaminopimelate transaminase	Unclassified	No	No	No	No	[Streptomyces sp strain TR42|dapL|LL-diaminopimelate aminotransferase|loc|7570 8665 1 # ID=101_7061|Type=CDS|transl_table=11]
TIGR03083	TIGR03083: uncharacterized Actinobacterial protein TIGR03083	Unclassified	No	No	No	No	[Streptomyces sp strain TR42|-|mycothiol-dependent maleylpyruvate isomerase|loc|365706 366414 1 # ID=1_229|Type=CDS|transl_table=11; Streptomyces sp strain TR42|-|mycothiol-dependent maleylpyruvate isomerase|loc|174292 175054 -1 # ID=3_698|Type=CDS|transl_table=11; Streptomyces sp strain TR42|-|hypothetical protein|loc|182442 183186 -1 # ID=3_708|Type=CDS|transl_table=11; Streptomyces sp strain T…
TIGR02631	xylA_Arthro: xylose isomerase	Unclassified	No	No	No	No	[Streptomyces sp strain TR42|xylA|Xylose isomerase|loc|72831 73998 1 # ID=3_614|Type=CDS|transl_table=11]
TIGR03086	TIGR03086: TIGR03086 family protein	Unclassified	No	No	No	No	[Streptomyces sp strain TR42|-|hypothetical protein|loc|27569 28163 -1 # ID=67_6117|Type=CDS|transl_table=11]
TIGR03084	TIGR03084: TIGR03084 family protein	Hypothetical proteins	No	No	No	No	[Streptomyces sp strain TR42|-|mycothiol-dependent maleylpyruvate isomerase|loc|68554 69415 -1 # ID=22_3412|Type=CDS|transl_table=11]
TIGR03085	TIGR03085: TIGR03085 family protein	Hypothetical proteins	No	No	No	No	[Streptomyces sp strain TR42|-|hypothetical protein|loc|53432 54068 -1 # ID=7_1414|Type=CDS|transl_table=11]
TIGR03723	T6A_TsaD_YgjD: tRNA threonylcarbamoyl adenosine modification protein TsaD	Protein synthesis	Yes	No	Yes	No	[Streptomyces sp strain TR42|tsaD_1|tRNA N6-adenosine threonylcarbamoyltransferase|loc|170260 171310 1 # ID=2_435|Type=CDS|transl_table=11; Streptomyces sp strain TR42|tsaD_2|tRNA N6-adenosine threonylcarbamoyltransferase|loc|39705 40794 1 # ID=36_4482|Type=CDS|transl_table=11]
TIGR03089	TIGR03089: TIGR03089 family protein	Unclassified	No	No	No	No	[Streptomyces sp strain TR42|-|acetoacetyl-CoA synthetase|loc|5145 5892 -1 # ID=102_7077|Type=CDS|transl_table=11]
TIGR03725	T6A_YeaZ: tRNA threonylcarbamoyl adenosine modification protein YeaZ	Protein synthesis	No	No	No	No	[Streptomyces sp strain TR42|tsaB|tRNA threonylcarbamoyladenosine biosynthesis protein TsaB|loc|38562 39219 1 # ID=36_4480|Type=CDS|transl_table=11]
TIGR00518	alaDH: alanine dehydrogenase	Energy metabolism	No	No	No	No	[Streptomyces sp strain TR42|ald_2|Alanine dehydrogenase|loc|3823 4948 -1 # ID=111_7199|Type=CDS|transl_table=11]
TIGR00510	lipA: lipoyl synthase	Biosynthesis of cofactors, prosthetic groups, and carriers	No	No	No	No	[Streptomyces sp strain TR42|lipA|Lipoyl synthase|loc|51119 52085 -1 # ID=42_4873|Type=CDS|transl_table=11]
TIGR01736	FGAM_synth_II: phosphoribosylformylglycinamidine synthase II	Purines, pyrimidines, nucleosides, and nucleotides	No	No	No	No	[Streptomyces sp strain TR42|purL|Phosphoribosylformylglycinamidine synthase 2|loc|12548 14807 1 # ID=79_6534|Type=CDS|transl_table=11]
TIGR01737	FGAM_synth_I: phosphoribosylformylglycinamidine synthase I	Purines, pyrimidines, nucleosides, and nucleotides	No	No	No	No	[Streptomyces sp strain TR42|purQ|Phosphoribosylformylglycinamidine synthase 1|loc|11871 12552 1 # ID=79_6533|Type=CDS|transl_table=11]
TIGR00517	acyl_carrier: acyl carrier protein	Fatty acid and phospholipid metabolism	No	Yes	Yes	No	[Streptomyces sp strain TR42|acpM_2|Meromycolate extension acyl carrier protein|loc|14537 14780 -1 # ID=34_4319|Type=CDS|transl_table=11]
TIGR01104	V_PPase: V-type H(+)-translocating pyrophosphatase	Transport and binding proteins	No	No	No	No	[Streptomyces sp strain TR42|hppA|K(+)-insensitive pyrophosphate-energized proton pump|loc|38017 40426 -1 # ID=65_6040|Type=CDS|transl_table=11]
Ribosomal_S8	PF00410.15: Ribosomal protein S8	Unclassified	No	No	No	No	[Streptomyces sp strain TR42|rpsH|30S ribosomal protein S8|loc|11827 12226 1 # ID=36_4448|Type=CDS|transl_table=11]
Ribosomal_S9	PF00380.15: Ribosomal protein S9/S16	Unclassified	No	No	No	No	[Streptomyces sp strain TR42|rpsI|30S ribosomal protein S9|loc|23645 24158 1 # ID=36_4466|Type=CDS|transl_table=11]
TIGR00109	hemH: ferrochelatase	Biosynthesis of cofactors, prosthetic groups, and carriers	No	No	No	No	[Streptomyces sp strain TR42|hemH|Ferrochelatase|loc|49559 50687 1 # ID=35_4405|Type=CDS|transl_table=11]
TIGR00105	L31: ribosomal protein bL31	Protein synthesis	Yes	No	Yes	No	[Streptomyces sp strain TR42|rpmE2_1|50S ribosomal protein L31 type B|loc|166964 167222 1 # ID=2_430|Type=CDS|transl_table=11; Streptomyces sp strain TR42|rpmE2_2|50S ribosomal protein L31 type B|loc|85238 85502 -1 # ID=3_627|Type=CDS|transl_table=11; Streptomyces sp strain TR42|rpmE|50S ribosomal protein L31|loc|90950 91175 1 # ID=16_2818|Type=CDS|transl_table=11]
TIGR00103	DNA_YbaB_EbfC: DNA-binding protein, YbaB/EbfC family	Unknown function	No	No	No	No	[Streptomyces sp strain TR42|-|Nucleoid-associated protein|loc|40409 40754 1 # ID=9_1756|Type=CDS|transl_table=11]
TIGR00101	ureG: urease accessory protein UreG	Central intermediary metabolism	No	Yes	No	No	[Streptomyces sp strain TR42|ureG|Urease accessory protein UreG|loc|32648 33326 -1 # ID=27_3826|Type=CDS|transl_table=11]
TIGR00674	dapA: 4-hydroxy-tetrahydrodipicolinate synthase	Amino acid biosynthesis	Yes	No	Yes	No	[Streptomyces sp strain TR42|dapA_1|4-hydroxy-tetrahydrodipicolinate synthase|loc|209336 210236 -1 # ID=7_1557|Type=CDS|transl_table=11; Streptomyces sp strain TR42|dapA_3|4-hydroxy-tetrahydrodipicolinate synthase|loc|2485 3385 -1 # ID=72_6300|Type=CDS|transl_table=11]
TIGR00676	fadh2: methylenetetrahydrofolate reductase [NAD(P)H]	Amino acid biosynthesis	Yes	No	Yes	No	[Streptomyces sp strain TR42|metF_1|5,10-methylenetetrahydrofolate reductase|loc|173917 174835 1 # ID=5_1138|Type=CDS|transl_table=11; Streptomyces sp strain TR42|metF_2|5,10-methylenetetrahydrofolate reductase|loc|17330 18200 -1 # ID=62_5893|Type=CDS|transl_table=11; Streptomyces sp strain TR42|metF_3|5,10-methylenetetrahydrofolate reductase|loc|1040 1898 -1 # ID=145_7427|Type=CDS|transl_table=1…
TIGR00670	asp_carb_tr: aspartate carbamoyltransferase	Purines, pyrimidines, nucleosides, and nucleotides	No	No	No	Yes	[Streptomyces sp strain TR42|pyrB|Aspartate carbamoyltransferase|loc|91831 92809 -1 # ID=12_2280|Type=CDS|transl_table=11]
TIGR01515	branching_enzym: 1,4-alpha-glucan branching enzyme	Energy metabolism	Yes	No	Yes	No	[Streptomyces sp strain TR42|glgB_1|1,4-alpha-glucan branching enzyme GlgB|loc|63050 65258 1 # ID=19_3101|Type=CDS|transl_table=11; Streptomyces sp strain TR42|glgB_2|1,4-alpha-glucan branching enzyme GlgB|loc|23380 25621 1 # ID=29_3978|Type=CDS|transl_table=11; Streptomyces sp strain TR42|glgB_3|1,4-alpha-glucan branching enzyme GlgB|loc|48212 50423 -1 # ID=32_4210|Type=CDS|transl_table=11]
TIGR01513	NAPRTase_put: nicotinate phosphoribosyltransferase	Biosynthesis of cofactors, prosthetic groups, and carriers	No	No	No	No	[Streptomyces sp strain TR42|pncB1|Nicotinate phosphoribosyltransferase pncB1|loc|18405 19752 1 # ID=93_6903|Type=CDS|transl_table=11]
TIGR00773	NhaA: Na+/H+ antiporter NhaA	Transport and binding proteins	No	No	No	No	[Streptomyces sp strain TR42|nhaA|Na(+)/H(+) antiporter NhaA|loc|179725 181168 -1 # ID=9_1918|Type=CDS|transl_table=11]
TIGR00472	pheT_bact: phenylalanine--tRNA ligase, beta subunit	Protein synthesis	No	No	No	No	[Streptomyces sp strain TR42|pheT|Phenylalanine--tRNA ligase beta subunit|loc|7944 10461 -1 # ID=37_4518|Type=CDS|transl_table=11]
TIGR00473	pssA: CDP-diacylglycerol-serine O-phosphatidyltransferase	Fatty acid and phospholipid metabolism	No	No	No	No	[Streptomyces sp strain TR42|-|CDP-alcohol phosphatidyltransferase|loc|42340 43189 -1 # ID=45_5040|Type=CDS|transl_table=11]
TIGR01455	glmM: phosphoglucosamine mutase	Central intermediary metabolism	No	No	No	No	[Streptomyces sp strain TR42|glmM|Phosphoglucosamine mutase|loc|24352 25711 1 # ID=36_4467|Type=CDS|transl_table=11]
TIGR01464	hemE: uroporphyrinogen decarboxylase	Biosynthesis of cofactors, prosthetic groups, and carriers	No	No	No	No	[Streptomyces sp strain TR42|hemE|Uroporphyrinogen decarboxylase|loc|40143 41211 -1 # ID=6_1224|Type=CDS|transl_table=11]
TIGR03003	ectoine_ehuD: ectoine/hydroxyectoine ABC transporter, permease protein EhuD	Unclassified	No	No	No	No	[Streptomyces sp strain TR42|tcyB|L-cystine transport system permease protein TcyB|loc|3407 4058 -1 # ID=64_5977|Type=CDS|transl_table=11]
TIGR03426	shape_MreD: rod shape-determining protein MreD	Cell envelope	No	No	No	No	[Streptomyces sp strain TR42|-|hypothetical protein|loc|12246 12927 -1 # ID=41_4777|Type=CDS|transl_table=11]
TIGR01959	nuoF_fam: NADH oxidoreductase (quinone), F subunit	Energy metabolism	No	No	No	No	[Streptomyces sp strain TR42|nqo1|NADH-quinone oxidoreductase subunit 1|loc|84125 85472 1 # ID=25_3708|Type=CDS|transl_table=11]
TIGR01953	NusA: transcription termination factor NusA	Transcription	No	No	No	No	[Streptomyces sp strain TR42|-|hypothetical protein|loc|868 1855 -1 # ID=118_7270|Type=CDS|transl_table=11]
TIGR01950	SoxR: redox-sensitive transcriptional activator SoxR	Regulatory functions	No	No	No	No	[Streptomyces sp strain TR42|soxR|Redox-sensitive transcriptional activator SoxR|loc|32180 32639 -1 # ID=33_4261|Type=CDS|transl_table=11]
TIGR01951	nusB: transcription antitermination factor NusB	Transcription	No	No	No	No	[Streptomyces sp strain TR42|-|hypothetical protein|loc|94482 94911 -1 # ID=12_2283|Type=CDS|transl_table=11]
TIGR00032	argG: argininosuccinate synthase	Amino acid biosynthesis	No	No	No	No	[Streptomyces sp strain TR42|argG|Argininosuccinate synthase|loc|9495 10689 1 # ID=31_4104|Type=CDS|transl_table=11]
TIGR00033	aroC: chorismate synthase	Amino acid biosynthesis	Yes	No	No	No	[Streptomyces sp strain TR42|aroC_1|Chorismate synthase|loc|185975 187160 1 # ID=5_1150|Type=CDS|transl_table=11; Streptomyces sp strain TR42|aroC_2|Chorismate synthase|loc|99539 100724 -1 # ID=12_2289|Type=CDS|transl_table=11]
TIGR01814	kynureninase: kynureninase	Energy metabolism	Yes	Yes	No	No	[Streptomyces sp strain TR42|kynU_1|Kynureninase|loc|9148 10330 1 # ID=9_1727|Type=CDS|transl_table=11; Streptomyces sp strain TR42|kynU_2|Kynureninase|loc|71812 73075 1 # ID=11_2124|Type=CDS|transl_table=11]
TIGR00036	dapB: 4-hydroxy-tetrahydrodipicolinate reductase	Amino acid biosynthesis	No	No	No	No	[Streptomyces sp strain TR42|dapB|4-hydroxy-tetrahydrodipicolinate reductase|loc|5977 6730 -1 # ID=72_6305|Type=CDS|transl_table=11]
TIGR03150	fabF: beta-ketoacyl-acyl-carrier-protein synthase II	Fatty acid and phospholipid metabolism	Yes	Yes	No	No	[Streptomyces sp strain TR42|fabF_3|3-oxoacyl-[acyl-carrier-protein] synthase 2|loc|100762 102049 -1 # ID=8_1644|Type=CDS|transl_table=11; Streptomyces sp strain TR42|fabF_7|3-oxoacyl-[acyl-carrier-protein] synthase 2|loc|18087 19368 -1 # ID=34_4322|Type=CDS|transl_table=11]
TIGR00038	efp: translation elongation factor P	Protein synthesis	No	No	No	No	[Streptomyces sp strain TR42|efp|Elongation factor P|loc|94913 95480 -1 # ID=12_2284|Type=CDS|transl_table=11]
TIGR02506	NrdE_NrdA: ribonucleoside-diphosphate reductase, alpha subunit	Purines, pyrimidines, nucleosides, and nucleotides	No	Yes	No	No	[Streptomyces sp strain TR42|nrdZ|Ribonucleoside-diphosphate reductase NrdZ|loc|34489 36847 -1 # ID=26_3744|Type=CDS|transl_table=11]
TIGR01819	F420_cofD: 2-phospho-L-lactate transferase	Biosynthesis of cofactors, prosthetic groups, and carriers	No	No	No	No	[Streptomyces sp strain TR42|cofD|2-phospho-L-lactate transferase|loc|9818 10778 -1 # ID=102_7081|Type=CDS|transl_table=11]
TIGR01203	HGPRTase: hypoxanthine phosphoribosyltransferase	Purines, pyrimidines, nucleosides, and nucleotides	No	No	No	No	[Streptomyces sp strain TR42|hpt|Hypoxanthine phosphoribosyltransferase|loc|18690 19251 -1 # ID=97_6988|Type=CDS|transl_table=11]
TIGR02350	prok_dnaK: chaperone protein DnaK	Protein fate	Yes	Yes	No	No	[Streptomyces sp strain TR42|dnaK2|Chaperone protein dnaK2|loc|26608 28516 1 # ID=11_2095|Type=CDS|transl_table=11; Streptomyces sp strain TR42|dnaK_1|Chaperone protein DnaK|loc|14001 15846 -1 # ID=53_5455|Type=CDS|transl_table=11; Streptomyces sp strain TR42|dnaK_2|Chaperone protein DnaK|loc|5865 7773 -1 # ID=76_6437|Type=CDS|transl_table=11]
TIGR02352	thiamin_ThiO: glycine oxidase ThiO	Biosynthesis of cofactors, prosthetic groups, and carriers	No	No	No	No	[Streptomyces sp strain TR42|hcnC_2|Hydrogen cyanide synthase subunit HcnC precursor|loc|21323 22556 1 # ID=62_5898|Type=CDS|transl_table=11]
TIGR01430	aden_deam: adenosine deaminase	Unclassified	Yes	No	Yes	No	[Streptomyces sp strain TR42|add2|Aminodeoxyfutalosine deaminase|loc|41787 42855 1 # ID=14_2520|Type=CDS|transl_table=11; Streptomyces sp strain TR42|-|Adenine deaminase|loc|113034 114105 -1 # ID=19_3151|Type=CDS|transl_table=11; Streptomyces sp strain TR42|-|Aminodeoxyfutalosine deaminase|loc|63233 64265 -1 # ID=21_3303|Type=CDS|transl_table=11; Streptomyces sp strain TR42|-|Adenine deaminase|lo…
TIGR02891	CtaD_CoxA: cytochrome c oxidase, subunit I	Energy metabolism	Yes	No	No	No	[Streptomyces sp strain TR42|ctaD_1|Cytochrome c oxidase subunit 1|loc|56208 58002 1 # ID=9_1770|Type=CDS|transl_table=11; Streptomyces sp strain TR42|ctaD_2|Cytochrome c oxidase subunit 1|loc|14540 16274 -1 # ID=54_5506|Type=CDS|transl_table=11; Streptomyces sp strain TR42|ctaD_3|Cytochrome c oxidase subunit 1|loc|11432 13136 -1 # ID=89_6811|Type=CDS|transl_table=11; Streptomyces sp strain TR42|…
Ribosomal_L10	PF00466.16: Ribosomal protein L10	Unclassified	No	No	No	No	[Streptomyces sp strain TR42|rplJ|50S ribosomal protein L10|loc|70190 70721 1 # ID=21_3310|Type=CDS|transl_table=11]
TIGR02952	Sig70_famx2: RNA polymerase sigma-70 factor, TIGR02952 family	Unclassified	No	No	No	No	[Streptomyces sp strain TR42|sigL_3|ECF RNA polymerase sigma factor SigL|loc|10312 11107 -1 # ID=60_5784|Type=CDS|transl_table=11]
TIGR03691	20S_bact_alpha: proteasome, alpha subunit	Protein fate	No	No	No	Yes	[Streptomyces sp strain TR42|prcA|Proteasome subunit alpha|loc|56069 56819 -1 # ID=37_4561|Type=CDS|transl_table=11]
TIGR03690	20S_bact_beta: proteasome, beta subunit	Protein fate	Yes	No	Yes	Yes	[Streptomyces sp strain TR42|prcB_1|Proteasome subunit beta precursor|loc|56880 57657 -1 # ID=37_4562|Type=CDS|transl_table=11; Streptomyces sp strain TR42|prcB_2|Proteasome subunit beta precursor|loc|21024 21879 -1 # ID=46_5080|Type=CDS|transl_table=11]
TIGR03699	menaquin_MqnC: dehypoxanthine futalosine cyclase	Biosynthesis of cofactors, prosthetic groups, and carriers	No	No	No	No	[Streptomyces sp strain TR42|mqnE_2|Aminodeoxyfutalosine synthase|loc|72970 74170 1 # ID=25_3695|Type=CDS|transl_table=11]
TIGR03451	mycoS_dep_FDH: S-(hydroxymethyl)mycothiol dehydrogenase	Cellular processes	No	No	No	No	[Streptomyces sp strain TR42|-|S-(hydroxymethyl)mycothiol dehydrogenase|loc|57088 58177 -1 # ID=46_5112|Type=CDS|transl_table=11]
TIGR03450	mycothiol_INO1: inositol 1-phosphate synthase	Unclassified	No	No	No	No	[Streptomyces sp strain TR42|ino1|Inositol-3-phosphate synthase|loc|56048 57131 1 # ID=4_827|Type=CDS|transl_table=11]
TIGR02234	trp_oprn_chp: membrane protein, TIGR02234 family	Unclassified	No	No	No	No	[Streptomyces sp strain TR42|-|Tryptophan-associated transmembrane protein (Trp_oprn_chp)|loc|56168 56729 1 # ID=7_1417|Type=CDS|transl_table=11]
TIGR01885	Orn_aminotrans: ornithine--oxo-acid transaminase	Unclassified	No	Yes	No	No	[Streptomyces sp strain TR42|rocD|Ornithine aminotransferase|loc|28375 29593 1 # ID=27_3822|Type=CDS|transl_table=11]
TIGR00088	trmD: tRNA (guanine(37)-N(1))-methyltransferase	Protein synthesis	No	No	No	No	[Streptomyces sp strain TR42|trmD|tRNA (guanine-N(1)-)-methyltransferase|loc|80838 81672 -1 # ID=14_2558|Type=CDS|transl_table=11]
TIGR00086	smpB: SsrA-binding protein	Protein synthesis	No	No	No	No	[Streptomyces sp strain TR42|smpB|SsrA-binding protein|loc|16353 16908 -1 # ID=91_6859|Type=CDS|transl_table=11]
TIGR00084	ruvA: Holliday junction DNA helicase RuvA	DNA metabolism	No	No	No	No	[Streptomyces sp strain TR42|ruvA|Holliday junction ATP-dependent DNA helicase RuvA|loc|126048 126657 -1 # ID=12_2310|Type=CDS|transl_table=11]
TIGR00083	ribF: riboflavin biosynthesis protein RibF	Biosynthesis of cofactors, prosthetic groups, and carriers	No	No	No	No	[Streptomyces sp strain TR42|ribF|Riboflavin biosynthesis protein RibF|loc|33125 34073 -1 # ID=72_6324|Type=CDS|transl_table=11]
TIGR00082	rbfA: ribosome-binding factor A	Transcription	No	No	No	No	[Streptomyces sp strain TR42|rbfA|Ribosome-binding factor A|loc|39050 39503 -1 # ID=72_6327|Type=CDS|transl_table=11]
TIGR00081	purC: phosphoribosylaminoimidazolesuccinocarboxamide synthase	Purines, pyrimidines, nucleosides, and nucleotides	No	No	No	No	[Streptomyces sp strain TR42|purC|Phosphoribosylaminoimidazole-succinocarboxamide synthase|loc|5666 6566 1 # ID=79_6526|Type=CDS|transl_table=11]
TIGR01341	aconitase_1: aconitate hydratase 1	Energy metabolism	No	No	No	No	[Streptomyces sp strain TR42|acnA|Aconitate hydratase|loc|77119 79837 -1 # ID=6_1256|Type=CDS|transl_table=11]
TIGR00855	L12: ribosomal protein bL12	Protein synthesis	No	No	No	No	[Streptomyces sp strain TR42|rplL|50S ribosomal protein L7/L12|loc|70832 71216 1 # ID=21_3311|Type=CDS|transl_table=11]
TIGR00692	tdh: L-threonine 3-dehydrogenase	Energy metabolism	No	No	No	No	[Streptomyces sp strain TR42|tdh|L-threonine 3-dehydrogenase|loc|78726 79755 1 # ID=5_1057|Type=CDS|transl_table=11]
TIGR00693	thiE: thiamine-phosphate diphosphorylase	Biosynthesis of cofactors, prosthetic groups, and carriers	No	No	No	No	[Streptomyces sp strain TR42|thiE|Thiamine-phosphate synthase|loc|18362 19010 -1 # ID=62_5894|Type=CDS|transl_table=11]
TIGR00690	rpoZ: DNA-directed RNA polymerase, omega subunit	Transcription	No	No	No	No	[Streptomyces sp strain TR42|rpoZ|DNA-directed RNA polymerase subunit omega|loc|81933 82206 -1 # ID=12_2271|Type=CDS|transl_table=11]
TIGR03936	sam_1_link_chp: radical SAM-linked protein	Unclassified	No	No	No	No	[Streptomyces sp strain TR42|-|hypothetical protein|loc|531 1308 -1 # ID=41_4768|Type=CDS|transl_table=11]
TIGR02673	FtsE: cell division ATP-binding protein FtsE	Cellular processes	No	No	No	No	[Streptomyces sp strain TR42|ftsE|Cell division ATP-binding protein FtsE|loc|19148 19838 -1 # ID=91_6862|Type=CDS|transl_table=11]
TIGR00079	pept_deformyl: peptide deformylase	Protein fate	Yes	Yes	Yes	No	[Streptomyces sp strain TR42|def_2|Peptide deformylase|loc|78064 78691 -1 # ID=25_3701|Type=CDS|transl_table=11; Streptomyces sp strain TR42|def_3|Peptide deformylase|loc|28769 29420 1 # ID=26_3738|Type=CDS|transl_table=11; Streptomyces sp strain TR42|def_4|Peptide deformylase|loc|21418 21958 -1 # ID=27_3814|Type=CDS|transl_table=11]
TIGR00554	panK_bact: pantothenate kinase	Biosynthesis of cofactors, prosthetic groups, and carriers	No	No	No	No	[Streptomyces sp strain TR42|coaA|Pantothenate kinase|loc|26772 27741 -1 # ID=36_4469|Type=CDS|transl_table=11]
TIGR00556	pantethn_trn: phosphopantetheine--protein transferase domain	Protein fate	Yes	No	No	No	[Streptomyces sp strain TR42|acpS_1|Holo-[acyl-carrier-protein] synthase|loc|32395 32767 1 # ID=36_4473|Type=CDS|transl_table=11; Streptomyces sp strain TR42|acpS_2|Holo-[acyl-carrier-protein] synthase|loc|26380 26815 1 # ID=82_6627|Type=CDS|transl_table=11]
TIGR00551	nadB: L-aspartate oxidase	Biosynthesis of cofactors, prosthetic groups, and carriers	No	No	No	No	[Streptomyces sp strain TR42|nadB|L-aspartate oxidase|loc|43799 45497 -1 # ID=66_6086|Type=CDS|transl_table=11]
TIGR00550	nadA: quinolinate synthetase complex, A subunit	Biosynthesis of cofactors, prosthetic groups, and carriers	No	No	No	No	[Streptomyces sp strain TR42|nadA|Quinolinate synthase A|loc|23825 25010 1 # ID=54_5514|Type=CDS|transl_table=11]
TIGR00250	RNAse_H_YqgF: putative transcription antitermination factor YqgF	Unknown function	No	No	No	No	[Streptomyces sp strain TR42|yrrK|Putative Holliday junction resolvase|loc|103605 104070 -1 # ID=12_2292|Type=CDS|transl_table=11]
TIGR00256	TIGR00256: D-tyrosyl-tRNA(Tyr) deacylase	Protein synthesis	No	No	No	No	[Streptomyces sp strain TR42|dtd|D-tyrosyl-tRNA(Tyr) deacylase|loc|151745 152180 1 # ID=13_2488|Type=CDS|transl_table=11]
TIGR00558	pdxH: pyridoxamine 5'-phosphate oxidase	Biosynthesis of cofactors, prosthetic groups, and carriers	No	No	No	No	[Streptomyces sp strain TR42|pdxH_2|Pyridoxine/pyridoxamine 5-phosphate oxidase|loc|55925 56612 -1 # ID=22_3402|Type=CDS|transl_table=11]
TIGR01145	ATP_synt_delta: ATP synthase F1, delta subunit	Energy metabolism	No	No	No	No	[Streptomyces sp strain TR42|atpH|ATP synthase subunit delta|loc|100128 100944 1 # ID=16_2829|Type=CDS|transl_table=11]
TIGR01144	ATP_synt_b: ATP synthase F0, B subunit	Energy metabolism	No	No	No	No	[Streptomyces sp strain TR42|atpF|ATP synthase subunit b|loc|99586 100132 1 # ID=16_2828|Type=CDS|transl_table=11]
TIGR03800	PLP_synth_Pdx2: pyridoxal 5'-phosphate synthase, glutaminase subunit Pdx2	Biosynthesis of cofactors, prosthetic groups, and carriers	No	No	No	No	[Streptomyces sp strain TR42|pdxT|Glutamine amidotransferase subunit PdxT|loc|128155 128761 -1 # ID=12_2313|Type=CDS|transl_table=11]
TIGR01029	rpsG_bact: ribosomal protein uS7	Protein synthesis	No	No	No	No	[Streptomyces sp strain TR42|rpsG|30S ribosomal protein S7|loc|98456 98927 1 # ID=21_3339|Type=CDS|transl_table=11]
TIGR01141	hisC: histidinol-phosphate transaminase	Amino acid biosynthesis	No	No	Yes	No	[Streptomyces sp strain TR42|pat_1|Putative phenylalanine aminotransferase|loc|19908 20988 -1 # ID=4_792|Type=CDS|transl_table=11; Streptomyces sp strain TR42|hisC|Histidinol-phosphate aminotransferase|loc|46517 47630 1 # ID=7_1404|Type=CDS|transl_table=11]
TIGR01022	rpmJ_bact: ribosomal protein bL36	Protein synthesis	No	No	No	No	[Streptomyces sp strain TR42|rpmJ|50S ribosomal protein L36|loc|18019 18133 1 # ID=36_4458|Type=CDS|transl_table=11]
TIGR01023	rpmG_bact: ribosomal protein bL33	Protein synthesis	Yes	No	Yes	No	[Streptomyces sp strain TR42|rpmG2_1|50S ribosomal protein L33 2|loc|166735 166912 1 # ID=2_429|Type=CDS|transl_table=11; Streptomyces sp strain TR42|rpmG2_2|50S ribosomal protein L33 2|loc|56210 56375 1 # ID=21_3292|Type=CDS|transl_table=11; Streptomyces sp strain TR42|rpmG2_3|50S ribosomal protein L33 2|loc|19642 19807 1 # ID=59_5740|Type=CDS|transl_table=11]
TIGR01021	rpsE_bact: ribosomal protein uS5	Protein synthesis	No	No	No	No	[Streptomyces sp strain TR42|rpsE|30S ribosomal protein S5|loc|13213 13819 1 # ID=36_4451|Type=CDS|transl_table=11]
TIGR01027	proB: glutamate 5-kinase	Amino acid biosynthesis	No	No	No	No	[Streptomyces sp strain TR42|proB|Glutamate 5-kinase|loc|8848 9955 1 # ID=23_3455|Type=CDS|transl_table=11]
TIGR01024	rplS_bact: ribosomal protein bL19	Protein synthesis	No	No	No	No	[Streptomyces sp strain TR42|rplS|50S ribosomal protein L19|loc|80352 80703 -1 # ID=14_2557|Type=CDS|transl_table=11]
TIGR03438	egtD_ergothio: dimethylhistidine N-methyltransferase	Biosynthesis of cofactors, prosthetic groups, and carriers	No	No	No	No	[Streptomyces sp strain TR42|egtD|Histidine-specific methyltransferase EgtD|loc|74270 75233 1 # ID=2_353|Type=CDS|transl_table=11]
TIGR01412	tat_substr_1: Tat-translocated enzyme	Unclassified	Yes	No	Yes	No	[Streptomyces sp strain TR42|efeB_1|Deferrochelatase/peroxidase EfeB precursor|loc|86963 88190 1 # ID=24_3614|Type=CDS|transl_table=11; Streptomyces sp strain TR42|efeB_2|Deferrochelatase/peroxidase EfeB precursor|loc|12237 13548 -1 # ID=46_5071|Type=CDS|transl_table=11; Streptomyces sp strain TR42|-|Dye-decolorizing peroxidase precursor|loc|181 1471 -1 # ID=81_6577|Type=CDS|transl_table=11; Stre…
TIGR01417	PTS_I_fam: phosphoenolpyruvate-protein phosphotransferase	Unclassified	No	No	No	No	[Streptomyces sp strain TR42|ptsI|Phosphoenolpyruvate-protein phosphotransferase|loc|15824 17495 -1 # ID=103_7100|Type=CDS|transl_table=11]
TIGR03941	tRNA_deam_assoc: putative tRNA adenosine deaminase-associated protein	Unknown function	No	No	No	No	[Streptomyces sp strain TR42|-|hypothetical protein|loc|13057 13597 1 # ID=69_6179|Type=CDS|transl_table=11]
TIGR00436	era: GTP-binding protein Era	Protein synthesis	No	No	No	No	[Streptomyces sp strain TR42|era|GTPase Era|loc|65564 66527 1 # ID=23_3508|Type=CDS|transl_table=11]
TIGR00435	cysS: cysteine--tRNA ligase	Protein synthesis	No	No	No	No	[Streptomyces sp strain TR42|cysS|Cysteine--tRNA ligase|loc|91752 93156 -1 # ID=13_2429|Type=CDS|transl_table=11]
TIGR00433	bioB: biotin synthase	Biosynthesis of cofactors, prosthetic groups, and carriers	No	No	No	No	[Streptomyces sp strain TR42|bioB|Biotin synthase|loc|48380 49583 1 # ID=27_3847|Type=CDS|transl_table=11]
TIGR00431	TruB: tRNA pseudouridine(55) synthase	Protein synthesis	No	No	No	No	[Streptomyces sp strain TR42|truB|tRNA pseudouridine synthase B|loc|38148 39054 -1 # ID=72_6326|Type=CDS|transl_table=11]
TIGR03253	oxalate_frc: formyl-CoA transferase	Cellular processes	No	Yes	No	No	[Streptomyces sp strain TR42|frc_2|Formyl-coenzyme A transferase|loc|135454 136684 1 # ID=5_1106|Type=CDS|transl_table=11]
TIGR02191	RNaseIII: ribonuclease III	Transcription	No	No	No	No	[Streptomyces sp strain TR42|rnc|Ribonuclease 3|loc|110520 111339 -1 # ID=14_2583|Type=CDS|transl_table=11]
TIGR01850	argC: N-acetyl-gamma-glutamyl-phosphate reductase	Amino acid biosynthesis	No	No	No	No	[Streptomyces sp strain TR42|argC|N-acetyl-gamma-glutamyl-phosphate reductase|loc|21468 22497 1 # ID=88_6792|Type=CDS|transl_table=11]
TIGR00078	nadC: nicotinate-nucleotide diphosphorylase (carboxylating)	Biosynthesis of cofactors, prosthetic groups, and carriers	No	No	No	No	[Streptomyces sp strain TR42|nadC|Nicotinate-nucleotide pyrophosphorylase [carboxylating]|loc|42792 43770 -1 # ID=66_6085|Type=CDS|transl_table=11]
TIGR00019	prfA: peptide chain release factor 1	Protein synthesis	No	No	No	No	[Streptomyces sp strain TR42|prfA|Peptide chain release factor 1|loc|91284 92352 1 # ID=16_2819|Type=CDS|transl_table=11]
TIGR00077	lspA: signal peptidase II	Protein fate	No	No	No	No	[Streptomyces sp strain TR42|lspA_1|Lipoprotein signal peptidase|loc|21238 21826 1 # ID=7_1383|Type=CDS|transl_table=11]
TIGR00070	hisG: ATP phosphoribosyltransferase	Amino acid biosynthesis	No	No	No	No	[Streptomyces sp strain TR42|hisG|ATP phosphoribosyltransferase|loc|34332 35181 -1 # ID=12_2229|Type=CDS|transl_table=11]
TIGR00071	hisT_truA: tRNA pseudouridine(38-40) synthase	Protein synthesis	No	No	No	No	[Streptomyces sp strain TR42|truA|tRNA pseudouridine synthase A|loc|21132 21987 1 # ID=36_4463|Type=CDS|transl_table=11]
TIGR00177	molyb_syn: molybdenum cofactor synthesis domain	Unclassified	No	No	No	No	[Streptomyces sp strain TR42|moeA_2|Molybdopterin molybdenumtransferase|loc|9749 11072 1 # ID=113_7216|Type=CDS|transl_table=11; Streptomyces sp strain TR42|mog|Molybdopterin adenylyltransferase|loc|11685 12186 1 # ID=113_7218|Type=CDS|transl_table=11]
TIGR02393	RpoD_Cterm: RNA polymerase sigma factor RpoD	Transcription	No	No	No	No	[Streptomyces sp strain TR42|hrdB_2|RNA polymerase principal sigma factor HrdB|loc|4818 6354 1 # ID=35_4368|Type=CDS|transl_table=11]
TIGR00174	miaA: tRNA dimethylallyltransferase	Protein synthesis	No	Yes	No	No	[Streptomyces sp strain TR42|miaA|tRNA dimethylallyltransferase|loc|39726 40665 -1 # ID=20_3179|Type=CDS|transl_table=11]
TIGR00172	maf: septum formation protein Maf	Cellular processes	No	No	No	No	[Streptomyces sp strain TR42|maf|Septum formation protein Maf|loc|59047 59665 -1 # ID=52_5440|Type=CDS|transl_table=11]
TIGR00171	leuD: 3-isopropylmalate dehydratase, small subunit	Amino acid biosynthesis	No	No	No	No	[Streptomyces sp strain TR42|leuD|3-isopropylmalate dehydratase small subunit|loc|134176 134770 -1 # ID=14_2607|Type=CDS|transl_table=11]
TIGR00170	leuC: 3-isopropylmalate dehydratase, large subunit	Amino acid biosynthesis	No	No	No	No	[Streptomyces sp strain TR42|leuC|3-isopropylmalate dehydratase large subunit|loc|134775 136200 -1 # ID=14_2608|Type=CDS|transl_table=11]
TIGR00647	DNA_bind_WhiA: DNA-binding protein WhiA	Cellular processes	No	No	No	No	[Streptomyces sp strain TR42|whiA|Sporulation transcription regulator WhiA|loc|177514 178504 1 # ID=7_1523|Type=CDS|transl_table=11]
TIGR01245	trpD: anthranilate phosphoribosyltransferase	Amino acid biosynthesis	No	No	No	No	[Streptomyces sp strain TR42|trpD|Anthranilate phosphoribosyltransferase|loc|6711 7776 -1 # ID=54_5498|Type=CDS|transl_table=11]
TIGR00643	recG: ATP-dependent DNA helicase RecG	DNA metabolism	No	No	No	No	[Streptomyces sp strain TR42|recG|ATP-dependent DNA helicase RecG|loc|114764 116993 -1 # ID=14_2589|Type=CDS|transl_table=11]
TIGR00720	sda_mono: L-serine ammonia-lyase	Energy metabolism	No	No	No	No	[Streptomyces sp strain TR42|sdaA|L-serine dehydratase 1|loc|32071 33439 1 # ID=71_6287|Type=CDS|transl_table=11]
TIGR00726	TIGR00726: YfiH family protein	Unknown function	No	No	No	No	[Streptomyces sp strain TR42|yfiH|Laccase domain protein YfiH|loc|12269 12998 1 # ID=7_1376|Type=CDS|transl_table=11]
TIGR00482	TIGR00482: nicotinate (nicotinamide) nucleotide adenylyltransferase	Biosynthesis of cofactors, prosthetic groups, and carriers	No	No	No	No	[Streptomyces sp strain TR42|nadD|Nicotinate-nucleotide adenylyltransferase|loc|15377 16064 1 # ID=23_3463|Type=CDS|transl_table=11]
TIGR00481	TIGR00481: Raf kinase inhibitor-like protein, YbhB/YbcL family	Unknown function	Yes	No	Yes	No	[Streptomyces sp strain TR42|-|putative kinase inhibitor|loc|21646 22234 1 # ID=6_1207|Type=CDS|transl_table=11; Streptomyces sp strain TR42|-|putative kinase inhibitor|loc|40605 41145 -1 # ID=70_6252|Type=CDS|transl_table=11]
TIGR00487	IF-2: translation initiation factor IF-2	Protein synthesis	No	No	No	No	[Streptomyces sp strain TR42|infB|Translation initiation factor IF-2|loc|40637 42479 -1 # ID=72_6329|Type=CDS|transl_table=11]
TIGR00486	YbgI_SA1388: dinuclear metal center protein, YbgI/SA1388 family	Unknown function	No	No	No	No	[Streptomyces sp strain TR42|-|Putative GTP cyclohydrolase 1 type 2|loc|33519 34359 -1 # ID=47_5144|Type=CDS|transl_table=11]
TIGR00485	EF-Tu: translation elongation factor Tu	Protein synthesis	Yes	Yes	Yes	No	[Streptomyces sp strain TR42|tuf_1|Elongation factor Tu|loc|101247 102441 1 # ID=21_3341|Type=CDS|transl_table=11; Streptomyces sp strain TR42|tuf_2|Elongation factor Tu|loc|55865 57044 1 # ID=39_4698|Type=CDS|transl_table=11]
TIGR00484	EF-G: translation elongation factor G	Protein synthesis	No	No	No	No	[Streptomyces sp strain TR42|fusA|Elongation factor G|loc|98966 101093 1 # ID=21_3340|Type=CDS|transl_table=11]
TIGR03635	uS17_bact: ribosomal protein uS17	Protein synthesis	No	No	No	No	[Streptomyces sp strain TR42|rpsQ|30S ribosomal protein S17|loc|9759 10044 1 # ID=36_4443|Type=CDS|transl_table=11]
TIGR03552	F420_cofC: 2-phospho-L-lactate guanylyltransferase	Biosynthesis of cofactors, prosthetic groups, and carriers	No	No	No	No	[Streptomyces sp strain TR42|cofC|2-phospho-L-lactate guanylyltransferase|loc|131933 132572 1 # ID=14_2603|Type=CDS|transl_table=11]
TIGR00281	TIGR00281: segregation and condensation protein B	DNA metabolism	No	No	No	No	[Streptomyces sp strain TR42|scpB|Segregation and condensation protein B|loc|97 754 -1 # ID=111_7195|Type=CDS|transl_table=11]
TIGR01683	thiS: thiamine biosynthesis protein ThiS	Biosynthesis of cofactors, prosthetic groups, and carriers	No	No	No	No	[Streptomyces sp strain TR42|thiS|Sulfur carrier protein ThiS|loc|22552 22774 1 # ID=62_5899|Type=CDS|transl_table=11]
TIGR03144	cytochr_II_ccsB: cytochrome c-type biogenesis protein CcsB	Protein fate	No	Yes	No	No	[Streptomyces sp strain TR42|ccsA|Cytochrome c biogenesis protein CcsA|loc|27121 28219 1 # ID=25_3646|Type=CDS|transl_table=11]
TIGR01256	modA: molybdate ABC transporter, periplasmic molybdate-binding protein	Transport and binding proteins	No	No	No	No	[Streptomyces sp strain TR42|modA|Molybdate-binding periplasmic protein precursor|loc|11871 12693 -1 # ID=39_4650|Type=CDS|transl_table=11]
TIGR01228	hutU: urocanate hydratase	Energy metabolism	No	No	No	No	[Streptomyces sp strain TR42|hutU|Urocanate hydratase|loc|3364 5029 1 # ID=78_6494|Type=CDS|transl_table=11]
TIGR01217	ac_ac_CoA_syn: acetoacetate-CoA ligase	Central intermediary metabolism	No	No	No	No	[Streptomyces sp strain TR42|acsA_5|Acetyl-coenzyme A synthetase|loc|12704 14672 1 # ID=103_7098|Type=CDS|transl_table=11]
TIGR02866	CoxB: cytochrome c oxidase, subunit II	Energy metabolism	No	No	No	No	[Streptomyces sp strain TR42|ctaC_1|Cytochrome c oxidase subunit 2 precursor|loc|16270 17191 -1 # ID=54_5507|Type=CDS|transl_table=11]
TIGR00168	infC: translation initiation factor IF-3	Protein synthesis	No	No	No	No	[Streptomyces sp strain TR42|infC|Translation initiation factor IF-3|loc|14741 15332 -1 # ID=37_4524|Type=CDS|transl_table=11]
TIGR00593	pola: DNA polymerase I	DNA metabolism	No	No	No	No	[Streptomyces sp strain TR42|polA_1|DNA polymerase I|loc|115653 118380 1 # ID=7_1467|Type=CDS|transl_table=11]
TIGR02168	SMC_prok_B: chromosome segregation protein SMC	DNA metabolism	No	No	No	No	[Streptomyces sp strain TR42|smc_2|Chromosome partition protein Smc|loc|102290 105911 -1 # ID=14_2576|Type=CDS|transl_table=11]
TIGR01632	L11_bact: ribosomal protein uL11	Protein synthesis	No	No	No	No	[Streptomyces sp strain TR42|rplK|50S ribosomal protein L11|loc|67526 67961 1 # ID=21_3307|Type=CDS|transl_table=11]
TIGR00216	ispH_lytB: 4-hydroxy-3-methylbut-2-enyl diphosphate reductase	Biosynthesis of cofactors, prosthetic groups, and carriers	No	No	No	No	[Streptomyces sp strain TR42|ispH_2|4-hydroxy-3-methylbut-2-enyl diphosphate reductase|loc|27365 28373 1 # ID=75_6425|Type=CDS|transl_table=11]
TIGR00212	hemC: hydroxymethylbilane synthase	Biosynthesis of cofactors, prosthetic groups, and carriers	Yes	No	No	No	[Streptomyces sp strain TR42|hemC_1|Porphobilinogen deaminase|loc|48226 49162 1 # ID=19_3087|Type=CDS|transl_table=11; Streptomyces sp strain TR42|hemC_2|Porphobilinogen deaminase|loc|15576 16536 1 # ID=60_5789|Type=CDS|transl_table=11]
TIGR00357	TIGR00357: methionine-R-sulfoxide reductase	Protein fate	No	No	No	No	[Streptomyces sp strain TR42|msrB|Peptide methionine sulfoxide reductase MsrB|loc|15441 15849 -1 # ID=6_1200|Type=CDS|transl_table=11]
TIGR00355	purH: phosphoribosylaminoimidazolecarboxamide formyltransferase/IMP cyclohydrolase	Purines, pyrimidines, nucleosides, and nucleotides	No	No	No	No	[Streptomyces sp strain TR42|purH|Bifunctional purine biosynthesis protein PurH|loc|14380 15943 1 # ID=40_4715|Type=CDS|transl_table=11]
TIGR03843	TIGR03843: conserved hypothetical protein	Unclassified	No	No	No	No	[Streptomyces sp strain TR42|-|Phosphatidylinositol 3- and 4-kinase|loc|5308 6136 1 # ID=106_7139|Type=CDS|transl_table=11]
TIGR00218	manA: mannose-6-phosphate isomerase, class I	Energy metabolism	No	No	No	No	[Streptomyces sp strain TR42|manA_2|Mannose-6-phosphate isomerase|loc|2521 3673 -1 # ID=128_7356|Type=CDS|transl_table=11]
TIGR01066	rplM_bact: ribosomal protein uL13	Protein synthesis	No	No	No	No	[Streptomyces sp strain TR42|rplM|50S ribosomal protein L13|loc|23160 23604 1 # ID=36_4465|Type=CDS|transl_table=11]
TIGR01067	rplN_bact: ribosomal protein uL14	Protein synthesis	No	No	No	No	[Streptomyces sp strain TR42|rplN|50S ribosomal protein L14|loc|10173 10542 1 # ID=36_4444|Type=CDS|transl_table=11]
TIGR01064	pyruv_kin: pyruvate kinase	Energy metabolism	Yes	No	No	No	[Streptomyces sp strain TR42|pyk_1|Pyruvate kinase|loc|103517 104957 1 # ID=7_1458|Type=CDS|transl_table=11; Streptomyces sp strain TR42|pyk_2|Pyruvate kinase|loc|25710 27135 -1 # ID=32_4191|Type=CDS|transl_table=11]
TIGR01816	sdhA_forward: succinate dehydrogenase, flavoprotein subunit	Energy metabolism	No	No	No	No	[Streptomyces sp strain TR42|sdhA|Succinate dehydrogenase flavoprotein subunit|loc|53123 54878 -1 # ID=40_4751|Type=CDS|transl_table=11]
TIGR01063	gyrA: DNA gyrase, A subunit	DNA metabolism	No	No	No	Yes	[Streptomyces sp strain TR42|gyrA_1|DNA gyrase subunit A|loc|87051 89646 1 # ID=4_851|Type=CDS|transl_table=11]
TIGR01060	eno: phosphopyruvate hydratase	Energy metabolism	Yes	No	Yes	No	[Streptomyces sp strain TR42|eno_1|Enolase|loc|37385 38660 -1 # ID=15_2648|Type=CDS|transl_table=11; Streptomyces sp strain TR42|eno_2|Enolase|loc|52289 53579 1 # ID=44_4988|Type=CDS|transl_table=11]
TIGR01344	malate_syn_A: malate synthase A	Energy metabolism	No	Yes	No	No	[Streptomyces sp strain TR42|aceB_3|Malate synthase|loc|105274 106900 1 # ID=18_3031|Type=CDS|transl_table=11]
TIGR01068	thioredoxin: thioredoxin	Energy metabolism	Yes	Yes	Yes	No	[Streptomyces sp strain TR42|trxC|Putative thioredoxin-2|loc|61865 62240 1 # ID=2_339|Type=CDS|transl_table=11; Streptomyces sp strain TR42|trxA_2|Thioredoxin-1|loc|69853 70183 1 # ID=4_836|Type=CDS|transl_table=11; Streptomyces sp strain TR42|-|Thioredoxin C-1|loc|33126 33585 1 # ID=11_2100|Type=CDS|transl_table=11]
TIGR00945	tatC: twin arginine-targeting protein translocase TatC	Protein fate	No	No	No	No	[Streptomyces sp strain TR42|tatC|Sec-independent protein translocase protein TatC|loc|46150 47050 -1 # ID=37_4550|Type=CDS|transl_table=11]
TIGR01777	yfcH: TIGR01777 family protein	Hypothetical proteins	No	No	Yes	No	[Streptomyces sp strain TR42|-|Epimerase family protein|loc|7362 8256 -1 # ID=95_6939|Type=CDS|transl_table=11]
TIGR02150	IPP_isom_1: isopentenyl-diphosphate delta-isomerase	Biosynthesis of cofactors, prosthetic groups, and carriers	No	No	No	No	[Streptomyces sp strain TR42|idi|Isopentenyl-diphosphate Delta-isomerase|loc|24515 25109 -1 # ID=5_1010|Type=CDS|transl_table=11]
TIGR02288	PaaN_2: phenylacetic acid degradation protein paaN	Unclassified	No	No	No	No	[Streptomyces sp strain TR42|xylC_1|Benzaldehyde dehydrogenase [NAD(+)]|loc|140000 141692 -1 # ID=4_904|Type=CDS|transl_table=11]
TIGR02127	pyrF_sub2: orotidine 5'-phosphate decarboxylase	Purines, pyrimidines, nucleosides, and nucleotides	No	No	No	No	[Streptomyces sp strain TR42|-|orotidine 5-phosphate decarboxylase|loc|83507 84353 -1 # ID=12_2274|Type=CDS|transl_table=11]
TIGR02012	tigrfam_recA: protein RecA	DNA metabolism	No	Yes	No	No	[Streptomyces sp strain TR42|-|recombinase A|loc|67176 68301 -1 # ID=20_3209|Type=CDS|transl_table=11]
TIGR02013	TIGR02013: rpoB: DNA-directed RNA polymerase, beta subunit	N/A	No	No	No	Yes	[Streptomyces sp strain TR42|rpoB|DNA-directed RNA polymerase subunit beta|loc|71784 75270 1 # ID=21_3312|Type=CDS|transl_table=11]
TIGR00508	bioA: adenosylmethionine-8-amino-7-oxononanoate transaminase	Biosynthesis of cofactors, prosthetic groups, and carriers	No	No	No	No	[Streptomyces sp strain TR42|bioA|Adenosylmethionine-8-amino-7-oxononanoate aminotransferase|loc|49575 50865 1 # ID=27_3848|Type=CDS|transl_table=11]
TIGR03631	uS13_bact: ribosomal protein uS13	Protein synthesis	No	No	No	No	[Streptomyces sp strain TR42|rpsM_2|30S ribosomal protein S13|loc|18324 18705 1 # ID=36_4459|Type=CDS|transl_table=11]
TIGR03632	uS11_bact: ribosomal protein uS11	Protein synthesis	No	No	No	No	[Streptomyces sp strain TR42|rpsK|30S ribosomal protein S11|loc|18771 19176 1 # ID=36_4460|Type=CDS|transl_table=11]
TIGR00500	met_pdase_I: methionine aminopeptidase, type I	Protein fate	No	No	Yes	No	[Streptomyces sp strain TR42|map-1_1|Methionine aminopeptidase 1|loc|28644 29421 1 # ID=18_2959|Type=CDS|transl_table=11; Streptomyces sp strain TR42|map|Methionine aminopeptidase 2|loc|36179 37037 -1 # ID=31_4127|Type=CDS|transl_table=11; Streptomyces sp strain TR42|map-1_2|Methionine aminopeptidase 1|loc|16730 17570 1 # ID=36_4456|Type=CDS|transl_table=11]
TIGR01701	Fdhalpha-like: oxidoreductase alpha (molybdopterin) subunit	Unclassified	No	No	No	No	[Streptomyces sp strain TR42|fdhF_1|Formate dehydrogenase H|loc|112904 115208 -1 # ID=7_1466|Type=CDS|transl_table=11]
TIGR01534	GAPDH-I: glyceraldehyde-3-phosphate dehydrogenase, type I	Energy metabolism	Yes	Yes	Yes	Yes	[Streptomyces sp strain TR42|gap1|Glyceraldehyde-3-phosphate dehydrogenase 1|loc|55747 56746 1 # ID=1_46|Type=CDS|transl_table=11; Streptomyces sp strain TR42|gap2|Glyceraldehyde-3-phosphate dehydrogenase 2|loc|178903 179911 1 # ID=7_1524|Type=CDS|transl_table=11; Streptomyces sp strain TR42|gap|Glyceraldehyde-3-phosphate dehydrogenase|loc|6829 8275 1 # ID=19_3046|Type=CDS|transl_table=11]
TIGR03383	urate_oxi: urate oxidase	Central intermediary metabolism	No	No	No	No	[Streptomyces sp strain TR42|uox|Uricase|loc|13385 14333 -1 # ID=38_4587|Type=CDS|transl_table=11]
