# Supplementary material for: The Genome Analysis of the Human Lung-Associated Streptomyces sp. TR1341 Revealed the Presence of Beneficial Genes for Opportunistic Colonization of Human Tissues
Source: Microorganisms. 2021 Jul 21;9(8):1547. doi: 10.3390/microorganisms9081547 (PMC8401907; doi:10.3390/microorganisms9081547)
Supplement: Supplementary file 1 [file microorganisms-09-01547-s001.zip › TableS6.xlsx]

## Sheet: TableS4
Table S6. BGCs of Streptomyces sp. TR1341 predicted in ARTS.
Cluster	BGC	Type	Source	Location	Core hits	Other hits	Genelist
cluster-19	34	nrps-t1pks-siderophore	scaffold_20	0 - 69147	8	0	[['3209', 'TIGR02012', 67176, 68301, 'Core', u'tigrfam_recA: protein RecA', u'DNA metabolism'], ['3168', 'TIGR00498', 22470, 23250, 'Core', u'lexA: repressor LexA', u'Regulatory functions'], ['3166', 'TIGR02504', 18249, 21150, 'Core', u'NrdJ_Z: ribonucleoside-diphosphate reductase, adenosylcobalamin-dependent', u'Purines, pyrimidines, nucleosides, and nucleotides'], ['3167', 'TIGR00244', 21313, 2…
cluster-23	39	terpene	scaffold_26	19709 - 40795	7	0	[['3744', 'TIGR02506', 34489, 36847, 'Core', u'NrdE_NrdA: ribonucleoside-diphosphate reductase, alpha subunit', u'Purines, pyrimidines, nucleosides, and nucleotides'], ['3726', 'TIGR02067', 18944, 19745, 'Core', u'his_9_HisN: histidinol-phosphatase', u'Amino acid biosynthesis'], ['3738', 'TIGR00079', 28769, 29420, 'Core', u'pept_deformyl: peptide deformylase', u'Protein fate'], ['3736', 'TIGR0294…
cluster-7	42	thiopeptide-terpene	scaffold_5	25144 - 78051	6	0	[['1012', 'TIGR01179', 26447, 27419, 'Core', u'galE: UDP-glucose 4-epimerase GalE', u'Energy metabolism'], ['1027', 'TIGR00612', 43532, 44648, 'Core', u'ispG_gcpE: 4-hydroxy-3-methylbut-2-en-1-yl diphosphate synthase', u'Biosynthesis of cofactors, prosthetic groups, and carriers'], ['1021', 'TIGR03465', 36037, 37000, 'Core', u'HpnD: squalene synthase HpnD', u'Unclassified'], ['1020', 'TIGR03464',…
cluster-24	36	t3pks	scaffold_27	0 - 37463	6	0	[['3830', 'TIGR00193', 36110, 36413, 'Core', u'urease_gam: urease, gamma subunit', u'Central intermediary metabolism'], ['3826', 'TIGR00101', 32648, 33326, 'Core', u'ureG: urease accessory protein UreG', u'Central intermediary metabolism'], ['3822', 'TIGR01885', 28375, 29593, 'Core', u'Orn_aminotrans: ornithine--oxo-acid transaminase', u'Unclassified'], ['3829', 'TIGR00192', 35787, 36099, 'Core',…
cluster-29	41	terpene	scaffold_43	30403 - 51222	6	0	[['4919', 'TIGR01236', 35109, 36741, 'Core', u'D1pyr5carbox1: 1-pyrroline-5-carboxylate dehydrogenase', u'Energy metabolism'], ['4913', 'TIGR01123', 29565, 30654, 'Core', u'ilvE_II: branched-chain amino acid aminotransferase', u'Amino acid biosynthesis'], ['4927', 'TIGR00118', 44818, 46666, 'Core', u'acolac_lg: acetolactate synthase, large subunit, biosynthetic type', u'Amino acid biosynthesis'],…
cluster-14	21	nrps	scaffold_11	26688 - 100320	5	0	[['2100', 'TIGR01068', 33126, 33585, 'Core', u'thioredoxin: thioredoxin', u'Energy metabolism'], ['2124', 'TIGR01814', 71812, 73075, 'Core', u'kynureninase: kynureninase', u'Energy metabolism'], ['2095', 'TIGR02350', 26608, 28516, 'Core', u'prok_dnaK: chaperone protein DnaK', u'Protein fate'], ['2096', 'GrpE', 28524, 29136, 'Core', u'PF01025.15: GrpE', u'Unclassified'], ['2099', 'TIGR03346', 3049…
cluster-22	15	nrps	scaffold_25	14242 - 55649	5	0	[['3670', 'TIGR00544', 50439, 51366, 'Core', u'lgt: prolipoprotein diacylglyceryl transferase', u'Protein fate'], ['3657', 'TIGR01475', 39291, 40191, 'Core', u'ubiA_other: putative 4-hydroxybenzoate polyprenyltransferase', u'Biosynthesis of cofactors, prosthetic groups, and carriers'], ['3656', 'TIGR03701', 37822, 39295, 'Core', u'mena_SCO4490: menaquinone biosynthesis decarboxylase, SCO4490 fami…
cluster-18	26	other	scaffold_18	95324 - 117060	4	0	[['3026', 'TIGR03178', 100908, 102246, 'Core', u'allantoinase: allantoinase', u'Unclassified'], ['3025', 'TIGR02961', 99724, 100840, 'Core', u'allantoicase: allantoicase', u'Purines, pyrimidines, nucleosides, and nucleotides'], ['3035', 'TIGR00838', 110139, 111696, 'Core', u'argH: argininosuccinate lyase', u'Amino acid biosynthesis'], ['3031', 'TIGR01344', 105274, 106900, 'Core', u'malate_syn_A: …
cluster-27	19	nrps	scaffold_34	0 - 43734	4	1	[['4327', 'TIGR01235', 27170, 30545, 'Core', u'pyruv_carbox: pyruvate carboxylase', u'Energy metabolism'], ['4319', 'TIGR00517', 14537, 14780, 'Core', u'acyl_carrier: acyl carrier protein', u'Fatty acid and phospholipid metabolism'], ['4322', 'TIGR03150', 18087, 19368, 'Core', u'fabF: beta-ketoacyl-acyl-carrier-protein synthase II', u'Fatty acid and phospholipid metabolism'], ['4331', 'TIGR00369'…
cluster-16	10	nrps	scaffold_15	41081 - 101973	3	0	[['2671', 'TIGR00761', 58575, 59478, 'Core', u'argB: acetylglutamate kinase', u'Amino acid biosynthesis'], ['2704', 'TIGR00273', 100186, 101662, 'Core', u'TIGR00273: iron-sulfur cluster-binding protein', u'Energy metabolism'], ['2673', 'TIGR02275', 61081, 62743, 'Core', u'DHB_AMP_lig: (2,3-dihydroxybenzoyl)adenylate synthase', u'Transport and binding proteins']]
cluster-15	35	t2pks-t1pks	scaffold_13	33308 - 90913	3	1	[['2371', 'TIGR00221', 33048, 34212, 'Core', u'nagA: N-acetylglucosamine-6-phosphate deacetylase', u'Central intermediary metabolism'], ['2428', 'TIGR00186', 90710, 91652, 'Core', u'rRNA_methyl_3: RNA methyltransferase, TrmH family, group 3', u'Protein synthesis'], ['2422', 'TIGR01764', 84533, 84716, 'Core', u'excise: DNA binding domain, excisionase family', u'Unknown function'], ['2382', 'PF1359…
cluster-26	22	siderophore-nrps	scaffold_30	0 - 82985	3	1	[['4075', 'TIGR01536', 54679, 56842, 'Core', u'asn_synth_AEB: asparagine synthase (glutamine-hydrolyzing)', u'Amino acid biosynthesis'], ['4062', 'TIGR00222', 42049, 42898, 'Core', u'panB: 3-methyl-2-oxobutanoate hydroxymethyltransferase', u'Biosynthesis of cofactors, prosthetic groups, and carriers'], ['4067', 'TIGR00018', 47310, 48186, 'Core', u'panC: pantoate--beta-alanine ligase', u'Biosynthe…
cluster-28	5	otherks	scaffold_39	41503 - 71580	3	0	[['4683', 'TIGR00628', 41986, 42670, 'Core', u'ung: uracil-DNA glycosylase', u'DNA metabolism'], ['4690', 'TIGR00546', 47208, 48783, 'Core', u'lnt: apolipoprotein N-acyltransferase', u'Protein fate'], ['4698', 'TIGR00485', 55865, 57044, 'Core', u'EF-Tu: translation elongation factor Tu', u'Protein synthesis']]
cluster-33	12	nrps	scaffold_76	0 - 35164	2	0	[['6437', 'TIGR02350', 5865, 7773, 'Core', u'prok_dnaK: chaperone protein DnaK', u'Protein fate'], ['6436', 'GrpE', 5350, 5863, 'Core', u'PF01025.15: GrpE', u'Unclassified']]
cluster-6	20	ectoine-nrps	scaffold_3	0 - 52554	2	0	[['581', 'TIGR01496', 34647, 35514, 'Core', u'DHPS: dihydropteroate synthase', u'Biosynthesis of cofactors, prosthetic groups, and carriers'], ['566', 'TIGR01536', 17632, 19468, 'Core', u'asn_synth_AEB: asparagine synthase (glutamine-hydrolyzing)', u'Amino acid biosynthesis']]
cluster-8	3	otherks	scaffold_5	121915 - 162965	2	0	[['1106', 'TIGR03253', 135454, 136684, 'Core', u'oxalate_frc: formyl-CoA transferase', u'Cellular processes'], ['1099', 'TIGR00715', 125952, 126795, 'Core', u'precor6x_red: precorrin-6x reductase', u'Biosynthesis of cofactors, prosthetic groups, and carriers']]
cluster-30	13	nrps	scaffold_55	22811 - 57073	1	0	[['5579', 'TIGR01536', 51205, 53017, 'Core', u'asn_synth_AEB: asparagine synthase (glutamine-hydrolyzing)', u'Amino acid biosynthesis']]
cluster-31	30	siderophore	scaffold_64	36619 - 46768	1	0	[['6006', 'TIGR01135', 37692, 39510, 'Core', u'glmS: glutamine-fructose-6-phosphate transaminase (isomerizing)', u'Central intermediary metabolism']]
cluster-10	2	bacteriocin	scaffold_6	26633 - 37938	1	0	[['1221', 'TIGR00562', 36318, 37773, 'Core', u'proto_IX_ox: protoporphyrinogen oxidase', u'Biosynthesis of cofactors, prosthetic groups, and carriers']]
cluster-11	29	t1pks-otherks	scaffold_6	96516 - 154150	1	1	[['1305', 'TIGR00414', 138218, 139496, 'Core', u'serS: serine--tRNA ligase', u'Protein synthesis'], ['1313', 'PF01039.17', '146184', '147729', 'ResModel', 'Carboxyl_trans: Carboxyl transferase domain', 'N/A']]
cluster-4	14	lantipeptide-nrps	scaffold_2	0 - 40245	1	1	[['308', 'TIGR00494', 29741, 30116, 'Core', u'crcB: protein CrcB', u'Unknown function'], ['307', 'PF00183.13', '27758', '29660', 'ResModel', 'HSP90: Hsp90 protein', 'N/A']]
cluster-1	27	t1pks	scaffold_1	54524 - 102921	1	1	[['46', 'TIGR01534', 55747, 56746, 'Core', u'GAPDH-I: glyceraldehyde-3-phosphate dehydrogenase, type I', u'Energy metabolism'], ['46', 'PF02800.15', '55747', '56746', 'ResModel', 'Gp_dh_C: Glyceraldehyde 3-phosphate dehydrogenase, C-terminal domain', 'N/A']]
cluster-3	23	t1pks-nrps	scaffold_1	183492 - 340777	1	0	[['193', 'TIGR01751', 320837, 322094, 'Core', u'crot-CoA-red: crotonyl-CoA carboxylase/reductase', u'Unclassified']]
cluster-21	24	terpene	scaffold_24	7548 - 29222	1	0	[['3554', 'TIGR00055', 17548, 19222, 'Core', u'uppS: di-trans,poly-cis-decaprenylcistransferase', u'Cell envelope']]
cluster-32	cluster-32	ectoine	scaffold_67	14588 - 24999	0	0	[]
cluster-34	cluster-34	t1pks	scaffold_77	0 - 34211	0	0	[]
cluster-35	cluster-35	melanin	scaffold_84	0 - 8031	0	0	[]
cluster-17	cluster-17	nrps	scaffold_17	17616 - 112952	0	0	[]
cluster-12	cluster-12	terpene-t1pks-nrps	scaffold_10	0 - 66615	0	0	[]
cluster-13	cluster-13	lantipeptide	scaffold_10	105620 - 152666	0	0	[]
cluster-36	cluster-36	t3pks-nrps	scaffold_92	0 - 25912	0	0	[]
cluster-37	cluster-37	nrps	scaffold_109	0 - 15619	0	0	[]
cluster-38	cluster-38	t1pks-nrps	scaffold_112	0 - 14385	0	0	[]
cluster-5	cluster-5	transatpks-t1pks-nrps	scaffold_2	182672 - 232491	0	0	[]
cluster-2	cluster-2	nrps	scaffold_1	111997 - 158462	0	0	[]
cluster-9	cluster-9	terpene	scaffold_6	0 - 14390	0	0	[]
cluster-25	cluster-25	bacteriocin	scaffold_29	65714 - 75930	0	0	[]
cluster-20	cluster-20	lantipeptide	scaffold_23	81299 - 95837	0	0	[]
cluster-39	cluster-39	nrps	scaffold_116	0 - 12831	0	0	[]
cluster-41	cluster-41	other	scaffold_162	0 - 1059	0	0	[]
cluster-40	cluster-40	nrps	scaffold_139	0 - 4254	0	0	[]
