# Supplementary material for: The Genome Analysis of the Human Lung-Associated Streptomyces sp. TR1341 Revealed the Presence of Beneficial Genes for Opportunistic Colonization of Human Tissues
Source: Microorganisms. 2021 Jul 21;9(8):1547. doi: 10.3390/microorganisms9081547 (PMC8401907; doi:10.3390/microorganisms9081547)
Supplement: Supplementary file 1 [file microorganisms-09-01547-s001.zip › TableS7.xlsx]

## Sheet: TableS5
Table S7. ESX systems. For the detection of the type VII secretion system (ESX) genes, we identified the conserved protein domain of five essential genes: WXG100 for esxA and esxB (PF06013.12), T7SS_ESX1_EccB for eccB (PF05108.13), FtsK_SpoIIIE for eccC (PF01580.18), YukD for eccD (PF08817.10) and EccE for eccE (PF11203.8). The numbers in the table correspond to the loci of the Prokka annotation.
			Gene/PFAM (num)
			EsxA-EsxB	EccB	EccC	EccD	EccE
Origin	Organism	Strain	WXG100 (PF06013.12)	T7SS_ESX1_EccB (PF05108.13)	FtsK_SpoIIIE (PF01580.18)	YukD (PF08817.10)	EccE (PF11203.8)
Soil/Plant	Streptomyces sp.	TR1341	6385-6386	6391	6383	6382	6392
				2097	2099	2098
			4863		4852	4854
			5190-5191
			6806-6807
	Streptomyces sp.	endophyte_N2	5430-5429	5424	5434	5435	5423
			882-883-885-887	879	877	878
			2360-2361
	Streptomyces griseofuscus	NG1-7	5589-5588	5583	5593	5594	5582
			904-903	907	910	908
			2418-2417
	Streptomyces griseofuscus	NRRL B-5429	2550-2551	2556	2546	2545	2557
			3297-3298	3294	3292	3293
			3579-3580
	Streptomyces griseofuscus	64	3613-3614	3608	3618	3619	3607
			5612-5613-5615-5617	5609	5607	5608
			1792		1782	1784
			989-988
	Streptomyces malaysiense	MUSC 136	5472-5473	5467	5479	5480	5466
			3492-3493	3496	3498	3497
					2176	2178
			2823-2824
	Streptomyces murinus	NRRL B-2286	2771-2772	2777	2767	2766	2778
				2082	2079	2081
			6221-6222
	Streptomyces sp.	LamerLS-31b	1015-1016	1024	1008	1007	1025
				4179	4181	4180
			2298-2298
Human sample	Streptomyces sp.	KE1	3253		3254
	Streptomyces brasiliensis	NRRL B-1626	6535-6536	6541	6534	6533	6542
			5341-5342	5343	5345	5344
			6663	6661	6659	6660
	Streptomyces somaliensis	DSM 40738	2222-2223	2228	2218	2217	2229
	Gordonia bronchialis	DSM 43247		3374			3375
					1719	1718
			3727-3728
	Tsukamurella pulmonis	DSM 44142	4446	4451	4450	4443	4441
			1236-1237-1232-1233	1239	1243	1241	1238
	Tsukamurella tyrosinosolvens	NCTC13231		1970	1971	1978	1980
			4031-4032-4027				4033
					801		800
			1848-1849		1842	1845
				2348	2347
