# Supplementary material for: The Genome Analysis of the Human Lung-Associated Streptomyces sp. TR1341 Revealed the Presence of Beneficial Genes for Opportunistic Colonization of Human Tissues
Source: Microorganisms. 2021 Jul 21;9(8):1547. doi: 10.3390/microorganisms9081547 (PMC8401907; doi:10.3390/microorganisms9081547)
Supplement: Supplementary file 1 [file microorganisms-09-01547-s001.zip › TableS8.xlsx]

## Sheet: TableS6
Table S8. Virulence and antibiotic resistance genes annotated in RAST.
Functional annotation	Streptomyces sp. TR1341	Streptomyces sp. endophyte_N2	Streptomyces somaliensis DSM 40738	Streptomyces brasiliensis NRRL B-1626	Streptomyces sp. KE1
Lead, cadmium, zinc and mercury transporting ATPase (EC 3.6.3.3) (EC 3.6.3.5); Copper-translocating P-type ATPase (EC 3.6.3.4) 1	1	1	1	1	1
Transcriptional regulator, MerR family 1	1	1	1	1	1
Multidrug resistance transporter, Bcr/CflA family	1	1	1	1	1
Transcriptional regulator, MerR family 2	1	1	1	1	1
Transcriptional regulator, MerR family 3	1	1	1	1	1
Cytoplasmic copper homeostasis protein CutC	1	1	0	1	1
Lead, cadmium, zinc and mercury transporting ATPase (EC 3.6.3.3) (EC 3.6.3.5); Copper-translocating P-type ATPase (EC 3.6.3.4) 2	1	1	1	1	1
PF00070 family, FAD-dependent NAD(P)-disulphide oxidoreductase	1	1	0	1	1
Transcriptional regulator, MerR family 4	1	1	1	1	1
DNA-directed RNA polymerase beta subunit (EC 2.7.7.6)	1	1	1	1	1
DNA-directed RNA polymerase beta' subunit (EC 2.7.7.6)	1	1	1	1	1
SSU ribosomal protein S12p (S23e)	1	1	1	1	1
SSU ribosomal protein S7p (S5e)	1	1	1	1	1
Translation elongation factor G	1	1	1	1	1
Translation elongation factor Tu 1	1	1	1	1	1
Magnesium and cobalt efflux protein CorC	1	1	1	1	1
Lead, cadmium, zinc and mercury transporting ATPase (EC 3.6.3.3) (EC 3.6.3.5); Copper-translocating P-type ATPase (EC 3.6.3.4) 3	1	1	1	1	1
Transcriptional regulator, MerR family 5	1	1	0	0	1
Beta-lactamase class C and other penicillin binding proteins	1	1	1	1	1
Multicopper oxidase 1	1	1	0	1	1
Periplasmic divalent cation tolerance protein CutA	1	1	1	1	1
Transcriptional regulator, MerR family 6	1	1	1	1	1
Topoisomerase IV subunit B (EC 5.99.1.-)	1	1	1	1	1
Topoisomerase IV subunit A (EC 5.99.1.-)	1	1	1	1	1
LSU ribosomal protein L20p	1	1	1	1	1
LSU ribosomal protein L35p	1	1	1	1	1
Translation initiation factor 3	1	1	1	1	1
internalin, putative	1	1	0	0	0
Translation elongation factor Tu 2	1	1	1	1	1
DNA gyrase subunit B (EC 5.99.1.3)	1	1	1	1	1
DNA gyrase subunit A (EC 5.99.1.3)	1	1	1	1	1
Streptothricin acetyltransferase, Streptomyces lavendulae type	1	1	0	0	0
Cobalt-zinc-cadmium resistance protein CzcD	1	1	1	1	1
Blue copper oxidase CueO precursor	1	1	0	0	0
Transcriptional regulator, MerR family 7	1	1	0	0	0
Transcriptional regulator, MerR family 8	1	1	1	1	1
Transcriptional regulator, MerR family 9	1	1	1	1	1
Quinolinate synthetase (EC 2.5.1.72)	1	1	1	1	1
Metal-dependent hydrolases of the beta-lactamase superfamily III / Adenosylcobinamide kinase (EC 2.7.1.156) / Adenosylcobinamide-phosphate guanylyltransferase (EC 2.7.7.62)	1	1	1	1	1
Lead, cadmium, zinc and mercury transporting ATPase (EC 3.6.3.3) (EC 3.6.3.5); Copper-translocating P-type ATPase (EC 3.6.3.4) 4	1	1	1	1	1
Transcriptional regulator, MerR family 10	1	1	1	1	1
Quinolinate phosphoribosyltransferase [decarboxylating] (EC 2.4.2.19)	1	1	1	1	1
L-aspartate oxidase (EC 1.4.3.16)	1	1	1	1	1
Transcriptional regulator, MerR family 11	1	1	1	1	1
Transcriptional regulator, MerR family 12	1	1	1	1	1
Transcriptional regulator, MerR family / putative protein phosphatase	1	1	1	1	1
Transcriptional regulator, MerR family 13	1	1	1	1	1
Copper resistance protein CopC / Copper resistance protein CopD	1	1	1	1	1
Transcriptional regulator, MerR family 14	1	1	1	1	1
Multicopper oxidase 2	1	1	0	1	1
Transcriptional regulator, MerR family 15	1	1	1	1	1
Metal-dependent hydrolases of the beta-lactamase superfamily III	1	1	1	1	1
