# Supplementary material for: The Genome Analysis of the Human Lung-Associated Streptomyces sp. TR1341 Revealed the Presence of Beneficial Genes for Opportunistic Colonization of Human Tissues
Source: Microorganisms. 2021 Jul 21;9(8):1547. doi: 10.3390/microorganisms9081547 (PMC8401907; doi:10.3390/microorganisms9081547)
Supplement: Supplementary file 1 [file microorganisms-09-01547-s001.zip › TableS9.xlsx]

## Sheet: TableS7
Table S9. Specific antibiotic resistance genes in Streptomyces sp. TR1341. Feature_ids correspond to the RAST annotation.
penicilin, ampicillin, cephalosporin
contig_id	feature_id	type	location	start	stop	strand	function
NODE_107	fig|2601266.3.peg.607	peg	NODE_107_1235_2548	1235	2548	+	Multidrug resistance transporter, Bcr/CflA family
NODE_107	fig|2601266.3.peg.608	peg	NODE_107_2626_3669	2626	3669	+	Beta-lactamase class C-like protein in cluster with YzbB
NODE_107	fig|2601266.3.peg.609	peg	NODE_107_4114_5055	4114	5055	+	SAM-dependent methyltransferase
NODE_19	fig|2601266.3.peg.2029	peg	NODE_19_95359_96525	95359	96525	+	Beta-lactamase class C-like and penicillin binding proteins (PBPs) superfamily
NODE_24	fig|2601266.3.peg.2755	peg	NODE_24_33933_35090	33933	35090	+	Beta-lactamase class C-like and penicillin binding proteins (PBPs) superfamily
NODE_30	fig|2601266.3.peg.3494	peg	NODE_30_45567_46700	45567	46700	+	Beta-lactamase class C and other penicillin binding proteins
NODE_4	fig|2601266.3.peg.4199	peg	NODE_4_40071_38686	40071	38686	-	Beta-lactamase class C-like and penicillin binding proteins (PBPs) superfamily
NODE_54	fig|2601266.3.peg.5463	peg	NODE_54_51654_52856	51654	52856	+	Metal-dependent hydrolases of the beta-lactamase superfamily III / Adenosylcobinamide kinase (EC 2.7.1.156) / Adenosylcobinamide-phosphate guanylyltransferase (EC 2.7.7.62)
NODE_59	fig|2601266.3.peg.5701	peg	NODE_59_38215_39126	38215	39126	+	Class A beta-lactamase (EC 3.5.2.6)
NODE_61	fig|2601266.3.peg.5977	peg	NODE_61_13765_14595	13765	14595	+	Beta-lactamase class C-like and penicillin binding proteins (PBPs) superfamily
NODE_74	fig|2601266.3.peg.6763	peg	NODE_74_34707_35900	34707	35900	+	Beta-lactamase class C-like and penicillin binding proteins (PBPs) superfamily
NODE_8	fig|2601266.3.peg.7020	peg	NODE_8_109164_108337	109164	108337	-	Beta-lactamase class C-like and penicillin binding proteins (PBPs) superfamily
NODE_93	fig|2601266.3.peg.7663	peg	NODE_93_9878_9126	9878	9126	-	Metal-dependent hydrolases of the beta-lactamase superfamily III
fluoroquinolones
contig_id	feature_id	type	location	start	stop	strand	function
NODE_35	fig|2601266.3.peg.3810	peg	NODE_35_8171_10294	8171	10294	+	Topoisomerase IV subunit B (EC 5.99.1.-)
NODE_35	fig|2601266.3.peg.3828	peg	NODE_35_30879_28420	30879	28420	-	Topoisomerase IV subunit A (EC 5.99.1.-)
NODE_4	fig|2601266.3.peg.4241	peg	NODE_4_84931_87009	84931	87009	+	DNA gyrase subunit B (EC 5.99.1.3)
NODE_4	fig|2601266.3.peg.4242	peg	NODE_4_87052_89646	87052	89646	+	DNA gyrase subunit A (EC 5.99.1.3)
rifampicin
contig_id	feature_id	type	location	start	stop	strand	function
NODE_21	fig|2601266.3.peg.2491	peg	NODE_21_71785_75270	71785	75270	+	DNA-directed RNA polymerase beta subunit (EC 2.7.7.6)
NODE_21	fig|2601266.3.peg.2492	peg	NODE_21_75368_79267	75368	79267	+	DNA-directed RNA polymerase beta' subunit (EC 2.7.7.6)
tetracycline
contig_id	feature_id	type	location	start	stop	strand	function
NODE_21	fig|2601266.3.peg.2520	peg	NODE_21_98967_101093	98967	101093	+	Translation elongation factor G
NODE_31	fig|2601266.3.peg.3568	peg	NODE_31_57193_56375	57193	56375	-	Oxytetracycline resistance, ABC-type efflux pump permease component => Otr(C)
NODE_31	fig|2601266.3.peg.3569	peg	NODE_31_58215_57190	58215	57190	-	Oxytetracycline resistance, ABC-type efflux pump ATP-binding component => Otr(C)
trimethoprim-sulfamethoxazole
contig_id	feature_id	type	location	start	stop	strand	function
NODE_12	fig|2601266.3.peg.937	peg	NODE_12_57085_56009	57085	56009	-	ABC transporter, ATP-binding protein (cluster 1, maltose/g3p/polyamine/iron); ABC transporter, ATP-binding protein (cluster 10, nitrate/sulfonate/bicarbonate)
NODE_120	fig|2601266.3.peg.1042	peg	NODE_120_8764_9486	8764	9486	+	Probable 2-phosphosulfolactate phosphatase (EC 3.1.3.71)
NODE_13	fig|2601266.3.peg.1204	peg	NODE_13_86242_87378	86242	87378	+	ABC transporter, ATP-binding protein (cluster 1, maltose/g3p/polyamine/iron); ABC transporter, ATP-binding protein (cluster 10, nitrate/sulfonate/bicarbonate)
